# Supplementary material for: A Toxoplasma gondii O-glycosyltransferase that modulates bradyzoite cyst wall rigidity is distinct from host homologues
Source: Nat Commun. 2024 May 6;15:3792. doi: 10.1038/s41467-024-48253-w (PMC11074326; doi:10.1038/s41467-024-48253-w)
Supplement: Supplementary file 4 — Supplementary Data 1 [file 41467_2024_48253_MOESM4_ESM.zip]

Archive with 9 entries (8 files):
- Supplementary_Dataset1/
- Supplementary_Dataset1/Second_Mn_His333_neutral_waterA.pdb
- __MACOSX/Supplementary_Dataset1/._Second_Mn_His333_neutral_waterA.pdb
- Supplementary_Dataset1/.DS_Store
- __MACOSX/Supplementary_Dataset1/._.DS_Store
- Supplementary_Dataset1/Second_Mn_His333_charged.pdb
- __MACOSX/Supplementary_Dataset1/._Second_Mn_His333_charged.pdb
- Supplementary_Dataset1/Second_Mn.pdb
- __MACOSX/Supplementary_Dataset1/._Second_Mn.pdb
