# Supplementary material for: A Toxoplasma gondii O-glycosyltransferase that modulates bradyzoite cyst wall rigidity is distinct from host homologues
Source: Nat Commun. 2024 May 6;15:3792. doi: 10.1038/s41467-024-48253-w (PMC11074326; doi:10.1038/s41467-024-48253-w)
Supplement: Supplementary file 4 — Supplementary Data 1 [file 41467_2024_48253_MOESM4_ESM.zip › Supplementary_Dataset1/Second_Mn_His333_neutral_waterA.pdb]

ATOM      1  C   2   A   2     -14.649 -13.910  46.108  0.00  0.00      ASEC C
ATOM      2  C   2   A   2     -15.841 -12.989  46.005  0.00  0.00      ASEC C
ATOM      3  O   2   A   2     -15.781 -11.807  46.359  0.00  0.00      ASEC O
ATOM      4  C   2   A   2     -14.251 -14.149  47.569  0.00  0.00      ASEC C
ATOM      5  C   2   A   2     -15.143 -15.092  48.298  0.00  0.00      ASEC C
ATOM      6  N   2   A   2     -15.351 -16.381  47.860  0.00  0.00      ASEC N
ATOM      7  C   2   A   2     -15.858 -14.994  49.469  0.00  0.00      ASEC C
ATOM      8  C   2   A   2     -16.147 -17.009  48.737  0.00  0.00      ASEC C
ATOM      9  N   2   A   2     -16.483 -16.197  49.736  0.00  0.00      ASEC N
ATOM     10  H   2   A   2     -13.814 -13.415  45.592  0.00  0.00      ASEC H
ATOM     11  H   2   A   2     -15.964 -14.138  50.131  0.00  0.00      ASEC H
ATOM     12  H   2   A   2     -14.916 -16.816  47.033  0.00  0.00      ASEC H
ATOM     13  H   2   A   2     -16.450 -18.045  48.627  0.00  0.00      ASEC H
ATOM     14  H   2   A   2     -14.830 -14.868  45.599  0.00  0.00      ASEC H
ATOM     15  H   2   A   2     -14.228 -13.189  48.103  0.00  0.00      ASEC H
ATOM     16  H   2   A   2     -13.219 -14.539  47.593  0.00  0.00      ASEC H
ATOM     17  N   2   A   2     -16.977 -13.534  45.510  0.00  0.00      ASEC N
ATOM     18  C   2   A   2     -18.187 -12.747  45.465  0.00  0.00      ASEC C
ATOM     19  C   2   A   2     -18.535 -12.175  46.840  0.00  0.00      ASEC C
ATOM     20  O   2   A   2     -18.364 -12.792  47.888  0.00  0.00      ASEC O
ATOM     21  C   2   A   2     -19.356 -13.609  45.028  0.00  0.00      ASEC C
ATOM     22  O   2   A   2     -19.231 -13.943  43.665  0.00  0.00      ASEC O
ATOM     23  H   2   A   2     -17.017 -14.541  45.302  0.00  0.00      ASEC H
ATOM     24  H   2   A   2     -18.068 -11.914  44.749  0.00  0.00      ASEC H
ATOM     25  H   2   A   2     -19.858 -14.672  43.499  0.00  0.00      ASEC H
ATOM     26  N   2   A   2     -19.128 -10.954  46.811  0.00  0.00      ASEC N
ATOM     27  C   2   A   2     -19.737 -10.433  48.004  0.00  0.00      ASEC C
ATOM     28  C   2   A   2     -20.820 -11.360  48.552  0.00  0.00      ASEC C
ATOM     29  O   2   A   2     -21.468 -12.113  47.828  0.00  0.00      ASEC O
ATOM     30  H   2   A   2     -19.348 -10.528  45.920  0.00  0.00      ASEC H
ATOM     31  H   2   A   2     -18.973 -10.253  48.775  0.00  0.00      ASEC H
ATOM     32  H   2   A   2     -20.190  -9.462  47.769  0.00  0.00      ASEC H
ATOM     33  N   2   A   2     -21.019 -11.229  49.886  0.00  0.00      ASEC N
ATOM     34  C   2   A   2     -21.963 -12.016  50.655  0.00  0.00      ASEC C
ATOM     35  C   2   A   2     -21.262 -12.981  51.598  0.00  0.00      ASEC C
ATOM     36  C   2   A   2     -20.527 -14.094  50.871  0.00  0.00      ASEC C
ATOM     37  C   2   A   2     -19.525 -14.857  51.708  0.00  0.00      ASEC C
ATOM     38  O   2   A   2     -18.945 -14.274  52.654  0.00  0.00      ASEC O
ATOM     39  O   2   A   2     -19.300 -16.072  51.352  0.00  0.00      ASEC O
ATOM     40  H   2   A   2     -20.392 -10.622  50.403  0.00  0.00      ASEC H
ATOM     41  H   2   A   2     -22.590 -12.550  49.926  0.00  0.00      ASEC H
ATOM     42  H   2   A   2     -22.006 -13.407  52.291  0.00  0.00      ASEC H
ATOM     43  H   2   A   2     -20.547 -12.428  52.227  0.00  0.00      ASEC H
ATOM     44  H   2   A   2     -19.945 -13.667  50.031  0.00  0.00      ASEC H
ATOM     45  H   2   A   2     -21.227 -14.804  50.407  0.00  0.00      ASEC H
ATOM     46  H   2   A   2     -22.621 -11.339  51.220  0.00  0.00      ASEC H
ATOM     47  C   2   A   2     -13.249 -20.642  52.675  0.00  0.00      ASEC C
ATOM     48  C   2   A   2     -12.677 -19.566  51.762  0.00  0.00      ASEC C
ATOM     49  C   2   A   2     -13.164 -19.724  50.330  0.00  0.00      ASEC C
ATOM     50  O   2   A   2     -14.411 -19.529  50.116  0.00  0.00      ASEC O
ATOM     51  O   2   A   2     -12.343 -20.049  49.440  0.00  0.00      ASEC O
ATOM     52  H   2   A   2     -12.912 -20.512  53.712  0.00  0.00      ASEC H
ATOM     53  H   2   A   2     -11.580 -19.596  51.773  0.00  0.00      ASEC H
ATOM     54  H   2   A   2     -12.975 -18.569  52.127  0.00  0.00      ASEC H
ATOM     55  H   2   A   2     -14.348 -20.630  52.675  0.00  0.00      ASEC H
ATOM     56  H   2   A   2     -12.935 -21.645  52.348  0.00  0.00      ASEC H
ATOM     57  C   2   A   2     -11.472 -20.245  39.603  0.00  0.00      ASEC C
ATOM     58  C   2   A   2     -12.713 -21.068  39.868  0.00  0.00      ASEC C
ATOM     59  O   2   A   2     -12.873 -22.207  39.433  0.00  0.00      ASEC O
ATOM     60  C   2   A   2     -11.757 -19.000  38.773  0.00  0.00      ASEC C
ATOM     61  O   2   A   2     -12.407 -19.467  37.592  0.00  0.00      ASEC O
ATOM     62  C   2   A   2     -10.495 -18.227  38.453  0.00  0.00      ASEC C
ATOM     63  H   2   A   2     -10.758 -20.886  39.067  0.00  0.00      ASEC H
ATOM     64  H   2   A   2     -11.008 -19.947  40.554  0.00  0.00      ASEC H
ATOM     65  H   2   A   2     -12.446 -18.342  39.342  0.00  0.00      ASEC H
ATOM     66  H   2   A   2     -12.638 -18.687  37.069  0.00  0.00      ASEC H
ATOM     67  H   2   A   2     -10.724 -17.342  37.842  0.00  0.00      ASEC H
ATOM     68  H   2   A   2      -9.995 -17.879  39.367  0.00  0.00      ASEC H
ATOM     69  H   2   A   2      -9.790 -18.856  37.890  0.00  0.00      ASEC H
ATOM     70  N   2   A   2     -13.645 -20.447  40.642  0.00  0.00      ASEC N
ATOM     71  C   2   A   2     -14.957 -20.997  40.879  0.00  0.00      ASEC C
ATOM     72  C   2   A   2     -15.998 -19.907  40.687  0.00  0.00      ASEC C
ATOM     73  O   2   A   2     -15.720 -18.724  40.933  0.00  0.00      ASEC O
ATOM     74  C   2   A   2     -15.586 -20.287  44.341  0.00  0.00      ASEC C
ATOM     75  C   2   A   2     -15.101 -21.529  42.324  0.00  0.00      ASEC C
ATOM     76  O   2   A   2     -14.780 -20.425  43.185  0.00  0.00      ASEC O
ATOM     77  C   2   A   2     -14.194 -22.708  42.597  0.00  0.00      ASEC C
ATOM     78  H   2   A   2     -16.636 -20.506  44.093  0.00  0.00      ASEC H
ATOM     79  H   2   A   2     -13.518 -19.483  40.934  0.00  0.00      ASEC H
ATOM     80  H   2   A   2     -14.330 -23.059  43.627  0.00  0.00      ASEC H
ATOM     81  H   2   A   2     -14.413 -23.537  41.912  0.00  0.00      ASEC H
ATOM     82  H   2   A   2     -13.142 -22.421  42.464  0.00  0.00      ASEC H
ATOM     83  H   2   A   2     -15.091 -21.834  40.179  0.00  0.00      ASEC H
ATOM     84  N   2   A   2     -17.246 -20.289  40.342  0.00  0.00      ASEC N
ATOM     85  C   2   A   2     -18.377 -19.402  40.620  0.00  0.00      ASEC C
ATOM     86  C   2   A   2     -18.592 -19.414  42.136  0.00  0.00      ASEC C
ATOM     87  O   2   A   2     -18.333 -20.422  42.798  0.00  0.00      ASEC O
ATOM     88  C   2   A   2     -19.524 -20.090  39.881  0.00  0.00      ASEC C
ATOM     89  C   2   A   2     -19.208 -21.573  40.045  0.00  0.00      ASEC C
ATOM     90  C   2   A   2     -17.685 -21.647  39.989  0.00  0.00      ASEC C
ATOM     91  H   2   A   2     -18.174 -18.386  40.258  0.00  0.00      ASEC H
ATOM     92  H   2   A   2     -19.491 -19.792  38.823  0.00  0.00      ASEC H
ATOM     93  H   2   A   2     -20.508 -19.805  40.275  0.00  0.00      ASEC H
ATOM     94  H   2   A   2     -19.678 -22.196  39.275  0.00  0.00      ASEC H
ATOM     95  H   2   A   2     -19.561 -21.927  41.022  0.00  0.00      ASEC H
ATOM     96  H   2   A   2     -17.287 -22.395  40.691  0.00  0.00      ASEC H
ATOM     97  H   2   A   2     -17.317 -21.901  38.983  0.00  0.00      ASEC H
ATOM     98  N   2   A   2     -19.074 -18.291  42.705  0.00  0.00      ASEC N
ATOM     99  C   2   A   2     -19.369 -18.274  44.116  0.00  0.00      ASEC C
ATOM    100  C   2   A   2     -20.238 -17.086  44.447  0.00  0.00      ASEC C
ATOM    101  O   2   A   2     -20.741 -16.394  43.543  0.00  0.00      ASEC O
ATOM    102  H   2   A   2     -19.439 -17.516  42.158  0.00  0.00      ASEC H
ATOM    103  H   2   A   2     -18.439 -18.265  44.706  0.00  0.00      ASEC H
ATOM    104  H   2   A   2     -19.899 -19.196  44.409  0.00  0.00      ASEC H
ATOM    105  N   2   A   2     -20.492 -16.870  45.752  0.00  0.00      ASEC N
ATOM    106  C   2   A   2     -21.503 -15.895  46.181  0.00  0.00      ASEC C
ATOM    107  C   2   A   2     -21.164 -15.607  47.645  0.00  0.00      ASEC C
ATOM    108  C   2   A   2     -19.766 -16.192  47.854  0.00  0.00      ASEC C
ATOM    109  C   2   A   2     -19.727 -17.374  46.898  0.00  0.00      ASEC C
ATOM    110  H   2   A   2     -22.508 -16.329  46.055  0.00  0.00      ASEC H
ATOM    111  H   2   A   2     -21.466 -15.012  45.532  0.00  0.00      ASEC H
ATOM    112  H   2   A   2     -21.885 -16.115  48.302  0.00  0.00      ASEC H
ATOM    113  H   2   A   2     -21.214 -14.534  47.871  0.00  0.00      ASEC H
ATOM    114  H   2   A   2     -19.575 -16.471  48.899  0.00  0.00      ASEC H
ATOM    115  H   2   A   2     -18.988 -15.462  47.572  0.00  0.00      ASEC H
ATOM    116  H   2   A   2     -18.710 -17.651  46.591  0.00  0.00      ASEC H
ATOM    117  H   2   A   2     -20.214 -18.267  47.329  0.00  0.00      ASEC H
ATOM    118 MN   2   A   2     -17.437 -16.987  51.496  0.00  0.00      ASECMN
ATOM    119  C   2   A   2     -15.423 -18.835  44.786  0.00  0.00      ASEC C
ATOM    120  C   2   A   2     -13.994 -18.635  45.279  0.00  0.00      ASEC C
ATOM    121  C   2   A   2     -13.785 -19.585  46.451  0.00  0.00      ASEC C
ATOM    122  C   2   A   2     -13.952 -21.015  45.940  0.00  0.00      ASEC C
ATOM    123  C   2   A   2     -13.832 -22.046  47.048  0.00  0.00      ASEC C
ATOM    124  C   2   A   2     -16.430 -16.764  43.925  0.00  0.00      ASEC C
ATOM    125  C   2   A   2     -16.629 -15.911  42.708  0.00  0.00      ASEC C
ATOM    126  N   2   A   2     -15.795 -17.937  43.717  0.00  0.00      ASEC N
ATOM    127  O   2   A   2     -13.839 -17.263  45.638  0.00  0.00      ASEC O
ATOM    128  O   2   A   2     -14.757 -19.259  47.422  0.00  0.00      ASEC O
ATOM    129  O   2   A   2     -15.254 -21.199  45.359  0.00  0.00      ASEC O
ATOM    130  O   2   A   2     -12.541 -22.058  47.605  0.00  0.00      ASEC O
ATOM    131  O   2   A   2     -16.820 -16.404  45.052  0.00  0.00      ASEC O
ATOM    132  H   2   A   2     -12.492 -21.308  48.240  0.00  0.00      ASEC H
ATOM    133  H   2   A   2     -14.039 -23.043  46.629  0.00  0.00      ASEC H
ATOM    134  H   2   A   2     -14.619 -21.843  47.801  0.00  0.00      ASEC H
ATOM    135  H   2   A   2     -16.102 -18.648  45.630  0.00  0.00      ASEC H
ATOM    136  H   2   A   2     -13.289 -18.887  44.468  0.00  0.00      ASEC H
ATOM    137  H   2   A   2     -12.760 -19.476  46.853  0.00  0.00      ASEC H
ATOM    138  H   2   A   2     -13.171 -21.213  45.179  0.00  0.00      ASEC H
ATOM    139  H   2   A   2     -12.913 -17.131  45.887  0.00  0.00      ASEC H
ATOM    140  H   2   A   2     -14.452 -19.475  48.336  0.00  0.00      ASEC H
ATOM    141  H   2   A   2     -17.589 -15.384  42.787  0.00  0.00      ASEC H
ATOM    142  H   2   A   2     -15.844 -15.139  42.688  0.00  0.00      ASEC H
ATOM    143  H   2   A   2     -16.568 -16.484  41.776  0.00  0.00      ASEC H
ATOM    144  H   2   A   2     -15.534 -18.199  42.764  0.00  0.00      ASEC H
ATOM    145  O   2   A   2     -17.063 -15.947  53.387  0.00  0.00      ASEC O
ATOM    146  H   2   A   2     -17.792 -15.254  53.275  0.00  0.00      ASEC H
ATOM    147  H   2   A   2     -17.306 -16.433  54.188  0.00  0.00      ASEC H
ATOM    148  O   2   A   2     -18.480 -18.624  50.358  0.00  0.00      ASEC O
ATOM    149  H   2   A   2     -19.438 -18.480  50.383  0.00  0.00      ASEC H
ATOM    150  H   2   A   2     -18.366 -19.527  50.688  0.00  0.00      ASEC H
ATOM    151  O   2   A   2     -16.023 -18.574  51.953  0.00  0.00      ASEC O
ATOM    152  H   2   A   2     -15.478 -18.418  52.735  0.00  0.00      ASEC H
ATOM    153  H   2   A   2     -15.376 -18.937  51.255  0.00  0.00      ASEC H
ATOM    154  H   2   A   2     -20.293 -13.057  45.237  0.00  0.00      ASEC H
ATOM    155  H   2   A   2     -19.356 -14.510  45.669  0.00  0.00      ASEC H
ATOM    156  H   2   A   2     -16.160 -21.802  42.489  0.00  0.00      ASEC H
TER     157      2   A   2 
END
