# Supplementary material for: A Toxoplasma gondii O-glycosyltransferase that modulates bradyzoite cyst wall rigidity is distinct from host homologues
Source: Nat Commun. 2024 May 6;15:3792. doi: 10.1038/s41467-024-48253-w (PMC11074326; doi:10.1038/s41467-024-48253-w)
Supplement: Supplementary file 4 — Supplementary Data 1 [file 41467_2024_48253_MOESM4_ESM.zip › Supplementary_Dataset1/Second_Mn_His333_charged.pdb]

ATOM      1  C   2   A   2     -15.147 -13.560  46.373  0.00  0.00      ASEC C
ATOM      2  C   2   A   2     -16.278 -12.921  47.151  0.00  0.00      ASEC C
ATOM      3  O   2   A   2     -16.129 -11.877  47.791  0.00  0.00      ASEC O
ATOM      4  C   2   A   2     -14.102 -14.132  47.343  0.00  0.00      ASEC C
ATOM      5  C   2   A   2     -14.731 -15.060  48.317  0.00  0.00      ASEC C
ATOM      6  N   2   A   2     -15.311 -16.260  47.947  0.00  0.00      ASEC N
ATOM      7  C   2   A   2     -15.038 -14.885  49.640  0.00  0.00      ASEC C
ATOM      8  C   2   A   2     -15.946 -16.786  48.993  0.00  0.00      ASEC C
ATOM      9  N   2   A   2     -15.783 -15.969  50.031  0.00  0.00      ASEC N
ATOM     10  H   2   A   2     -14.675 -12.792  45.745  0.00  0.00      ASEC H
ATOM     11  H   2   A   2     -14.825 -14.062  50.309  0.00  0.00      ASEC H
ATOM     12  H   2   A   2     -15.207 -16.744  47.037  0.00  0.00      ASEC H
ATOM     13  H   2   A   2     -16.473 -17.730  48.986  0.00  0.00      ASEC H
ATOM     14  H   2   A   2     -15.525 -14.356  45.716  0.00  0.00      ASEC H
ATOM     15  H   2   A   2     -13.632 -13.315  47.906  0.00  0.00      ASEC H
ATOM     16  H   2   A   2     -13.304 -14.633  46.775  0.00  0.00      ASEC H
ATOM     17  N   2   A   2     -17.442 -13.617  47.161  0.00  0.00      ASEC N
ATOM     18  C   2   A   2     -18.584 -13.132  47.903  0.00  0.00      ASEC C
ATOM     19  C   2   A   2     -18.245 -12.803  49.351  0.00  0.00      ASEC C
ATOM     20  O   2   A   2     -17.594 -13.565  50.062  0.00  0.00      ASEC O
ATOM     21  C   2   A   2     -19.650 -14.211  47.993  0.00  0.00      ASEC C
ATOM     22  O   2   A   2     -20.138 -14.483  46.695  0.00  0.00      ASEC O
ATOM     23  H   2   A   2     -17.549 -14.426  46.541  0.00  0.00      ASEC H
ATOM     24  H   2   A   2     -19.015 -12.242  47.410  0.00  0.00      ASEC H
ATOM     25  H   2   A   2     -20.751 -15.230  46.789  0.00  0.00      ASEC H
ATOM     26  N   2   A   2     -18.833 -11.686  49.854  0.00  0.00      ASEC N
ATOM     27  C   2   A   2     -18.970 -11.596  51.288  0.00  0.00      ASEC C
ATOM     28  C   2   A   2     -19.736 -12.801  51.829  0.00  0.00      ASEC C
ATOM     29  O   2   A   2     -20.665 -13.305  51.199  0.00  0.00      ASEC O
ATOM     30  H   2   A   2     -19.514 -11.201  49.280  0.00  0.00      ASEC H
ATOM     31  H   2   A   2     -17.979 -11.515  51.758  0.00  0.00      ASEC H
ATOM     32  H   2   A   2     -19.523 -10.681  51.531  0.00  0.00      ASEC H
ATOM     33  N   2   A   2     -19.339 -13.237  53.047  0.00  0.00      ASEC N
ATOM     34  C   2   A   2     -19.938 -14.390  53.693  0.00  0.00      ASEC C
ATOM     35  C   2   A   2     -19.187 -15.688  53.440  0.00  0.00      ASEC C
ATOM     36  C   2   A   2     -19.190 -16.124  51.973  0.00  0.00      ASEC C
ATOM     37  C   2   A   2     -18.439 -17.412  51.810  0.00  0.00      ASEC C
ATOM     38  O   2   A   2     -17.154 -17.400  51.915  0.00  0.00      ASEC O
ATOM     39  O   2   A   2     -19.032 -18.508  51.605  0.00  0.00      ASEC O
ATOM     40  H   2   A   2     -18.504 -12.838  53.458  0.00  0.00      ASEC H
ATOM     41  H   2   A   2     -20.968 -14.464  53.318  0.00  0.00      ASEC H
ATOM     42  H   2   A   2     -19.643 -16.476  54.060  0.00  0.00      ASEC H
ATOM     43  H   2   A   2     -18.145 -15.588  53.787  0.00  0.00      ASEC H
ATOM     44  H   2   A   2     -18.705 -15.349  51.356  0.00  0.00      ASEC H
ATOM     45  H   2   A   2     -20.219 -16.251  51.612  0.00  0.00      ASEC H
ATOM     46  H   2   A   2     -19.992 -14.195  54.773  0.00  0.00      ASEC H
ATOM     47  C   2   A   2     -18.031 -24.696  51.550  0.00  0.00      ASEC C
ATOM     48  C   2   A   2     -16.573 -25.026  51.293  0.00  0.00      ASEC C
ATOM     49  C   2   A   2     -15.808 -23.959  50.535  0.00  0.00      ASEC C
ATOM     50  O   2   A   2     -16.134 -22.731  50.787  0.00  0.00      ASEC O
ATOM     51  O   2   A   2     -14.914 -24.289  49.736  0.00  0.00      ASEC O
ATOM     52  H   2   A   2     -18.535 -25.511  52.088  0.00  0.00      ASEC H
ATOM     53  H   2   A   2     -16.465 -25.975  50.749  0.00  0.00      ASEC H
ATOM     54  H   2   A   2     -16.046 -25.173  52.251  0.00  0.00      ASEC H
ATOM     55  H   2   A   2     -18.145 -23.785  52.152  0.00  0.00      ASEC H
ATOM     56  H   2   A   2     -18.579 -24.535  50.609  0.00  0.00      ASEC H
ATOM     57  C   2   A   2     -14.567 -21.301  39.420  0.00  0.00      ASEC C
ATOM     58  C   2   A   2     -15.826 -21.829  40.073  0.00  0.00      ASEC C
ATOM     59  O   2   A   2     -16.313 -22.926  39.808  0.00  0.00      ASEC O
ATOM     60  C   2   A   2     -14.818 -20.051  38.591  0.00  0.00      ASEC C
ATOM     61  O   2   A   2     -15.864 -20.394  37.685  0.00  0.00      ASEC O
ATOM     62  C   2   A   2     -13.573 -19.588  37.863  0.00  0.00      ASEC C
ATOM     63  H   2   A   2     -14.171 -22.098  38.775  0.00  0.00      ASEC H
ATOM     64  H   2   A   2     -13.810 -21.082  40.188  0.00  0.00      ASEC H
ATOM     65  H   2   A   2     -15.161 -19.237  39.263  0.00  0.00      ASEC H
ATOM     66  H   2   A   2     -16.070 -19.599  37.174  0.00  0.00      ASEC H
ATOM     67  H   2   A   2     -13.782 -18.693  37.261  0.00  0.00      ASEC H
ATOM     68  H   2   A   2     -12.768 -19.335  38.566  0.00  0.00      ASEC H
ATOM     69  H   2   A   2     -13.208 -20.375  37.187  0.00  0.00      ASEC H
ATOM     70  N   2   A   2     -16.379 -20.989  40.994  0.00  0.00      ASEC N
ATOM     71  C   2   A   2     -17.686 -21.216  41.561  0.00  0.00      ASEC C
ATOM     72  C   2   A   2     -18.505 -19.942  41.440  0.00  0.00      ASEC C
ATOM     73  O   2   A   2     -17.961 -18.827  41.480  0.00  0.00      ASEC O
ATOM     74  C   2   A   2     -17.335 -20.110  44.923  0.00  0.00      ASEC C
ATOM     75  C   2   A   2     -17.595 -21.600  43.052  0.00  0.00      ASEC C
ATOM     76  O   2   A   2     -16.838 -20.553  43.679  0.00  0.00      ASEC O
ATOM     77  C   2   A   2     -16.940 -22.944  43.266  0.00  0.00      ASEC C
ATOM     78  H   2   A   2     -18.431 -19.999  44.873  0.00  0.00      ASEC H
ATOM     79  H   2   A   2     -16.004 -20.055  41.126  0.00  0.00      ASEC H
ATOM     80  H   2   A   2     -16.912 -23.191  44.335  0.00  0.00      ASEC H
ATOM     81  H   2   A   2     -17.493 -23.734  42.741  0.00  0.00      ASEC H
ATOM     82  H   2   A   2     -15.910 -22.933  42.882  0.00  0.00      ASEC H
ATOM     83  H   2   A   2     -18.136 -22.050  41.004  0.00  0.00      ASEC H
ATOM     84  N   2   A   2     -19.844 -20.074  41.349  0.00  0.00      ASEC N
ATOM     85  C   2   A   2     -20.687 -18.893  41.509  0.00  0.00      ASEC C
ATOM     86  C   2   A   2     -20.512 -18.348  42.923  0.00  0.00      ASEC C
ATOM     87  O   2   A   2     -20.198 -19.073  43.869  0.00  0.00      ASEC O
ATOM     88  C   2   A   2     -22.101 -19.443  41.302  0.00  0.00      ASEC C
ATOM     89  C   2   A   2     -21.998 -20.869  41.827  0.00  0.00      ASEC C
ATOM     90  C   2   A   2     -20.623 -21.321  41.362  0.00  0.00      ASEC C
ATOM     91  H   2   A   2     -20.418 -18.123  40.773  0.00  0.00      ASEC H
ATOM     92  H   2   A   2     -22.342 -19.434  40.229  0.00  0.00      ASEC H
ATOM     93  H   2   A   2     -22.858 -18.838  41.820  0.00  0.00      ASEC H
ATOM     94  H   2   A   2     -22.798 -21.525  41.464  0.00  0.00      ASEC H
ATOM     95  H   2   A   2     -22.035 -20.867  42.926  0.00  0.00      ASEC H
ATOM     96  H   2   A   2     -20.178 -22.068  42.031  0.00  0.00      ASEC H
ATOM     97  H   2   A   2     -20.654 -21.754  40.348  0.00  0.00      ASEC H
ATOM     98  N   2   A   2     -20.790 -17.039  43.087  0.00  0.00      ASEC N
ATOM     99  C   2   A   2     -20.742 -16.451  44.406  0.00  0.00      ASEC C
ATOM    100  C   2   A   2     -21.614 -17.218  45.398  0.00  0.00      ASEC C
ATOM    101  O   2   A   2     -22.780 -17.491  45.131  0.00  0.00      ASEC O
ATOM    102  H   2   A   2     -21.055 -16.468  42.294  0.00  0.00      ASEC H
ATOM    103  H   2   A   2     -21.142 -15.433  44.337  0.00  0.00      ASEC H
ATOM    104  H   2   A   2     -19.706 -16.359  44.757  0.00  0.00      ASEC H
ATOM    105  N   2   A   2     -21.041 -17.465  46.619  0.00  0.00      ASEC N
ATOM    106  C   2   A   2     -21.777 -18.263  47.615  0.00  0.00      ASEC C
ATOM    107  C   2   A   2     -20.731 -19.215  48.171  0.00  0.00      ASEC C
ATOM    108  C   2   A   2     -19.454 -18.386  48.113  0.00  0.00      ASEC C
ATOM    109  C   2   A   2     -19.580 -17.647  46.793  0.00  0.00      ASEC C
ATOM    110  H   2   A   2     -22.631 -18.750  47.128  0.00  0.00      ASEC H
ATOM    111  H   2   A   2     -22.173 -17.599  48.401  0.00  0.00      ASEC H
ATOM    112  H   2   A   2     -20.637 -20.097  47.515  0.00  0.00      ASEC H
ATOM    113  H   2   A   2     -20.978 -19.569  49.180  0.00  0.00      ASEC H
ATOM    114  H   2   A   2     -18.538 -18.992  48.164  0.00  0.00      ASEC H
ATOM    115  H   2   A   2     -19.430 -17.674  48.954  0.00  0.00      ASEC H
ATOM    116  H   2   A   2     -19.045 -16.689  46.783  0.00  0.00      ASEC H
ATOM    117  H   2   A   2     -19.207 -18.248  45.950  0.00  0.00      ASEC H
ATOM    118 MN   2   A   2     -17.077 -19.547  51.557  0.00  0.00      ASECMN
ATOM    119  C   2   A   2     -16.664 -18.765  45.185  0.00  0.00      ASEC C
ATOM    120  C   2   A   2     -15.172 -18.981  45.392  0.00  0.00      ASEC C
ATOM    121  C   2   A   2     -14.980 -19.946  46.555  0.00  0.00      ASEC C
ATOM    122  C   2   A   2     -15.717 -21.251  46.262  0.00  0.00      ASEC C
ATOM    123  C   2   A   2     -15.737 -22.182  47.459  0.00  0.00      ASEC C
ATOM    124  C   2   A   2     -17.193 -16.528  44.342  0.00  0.00      ASEC C
ATOM    125  C   2   A   2     -17.496 -15.704  43.123  0.00  0.00      ASEC C
ATOM    126  N   2   A   2     -16.981 -17.843  44.118  0.00  0.00      ASEC N
ATOM    127  O   2   A   2     -14.581 -17.703  45.629  0.00  0.00      ASEC O
ATOM    128  O   2   A   2     -15.477 -19.308  47.717  0.00  0.00      ASEC O
ATOM    129  O   2   A   2     -17.104 -21.023  45.964  0.00  0.00      ASEC O
ATOM    130  O   2   A   2     -14.457 -22.212  48.044  0.00  0.00      ASEC O
ATOM    131  O   2   A   2     -17.125 -16.034  45.480  0.00  0.00      ASEC O
ATOM    132  H   2   A   2     -14.494 -22.935  48.718  0.00  0.00      ASEC H
ATOM    133  H   2   A   2     -16.076 -23.185  47.138  0.00  0.00      ASEC H
ATOM    134  H   2   A   2     -16.504 -21.799  48.161  0.00  0.00      ASEC H
ATOM    135  H   2   A   2     -17.068 -18.349  46.119  0.00  0.00      ASEC H
ATOM    136  H   2   A   2     -14.736 -19.427  44.481  0.00  0.00      ASEC H
ATOM    137  H   2   A   2     -13.906 -20.182  46.666  0.00  0.00      ASEC H
ATOM    138  H   2   A   2     -15.225 -21.734  45.396  0.00  0.00      ASEC H
ATOM    139  H   2   A   2     -13.625 -17.833  45.714  0.00  0.00      ASEC H
ATOM    140  H   2   A   2     -15.240 -19.844  48.498  0.00  0.00      ASEC H
ATOM    141  H   2   A   2     -18.241 -14.936  43.368  0.00  0.00      ASEC H
ATOM    142  H   2   A   2     -16.582 -15.179  42.814  0.00  0.00      ASEC H
ATOM    143  H   2   A   2     -17.847 -16.310  42.279  0.00  0.00      ASEC H
ATOM    144  H   2   A   2     -17.112 -18.226  43.179  0.00  0.00      ASEC H
ATOM    145  O   2   A   2     -15.318 -20.286  50.399  0.00  0.00      ASEC O
ATOM    146  H   2   A   2     -14.444 -20.098  50.771  0.00  0.00      ASEC H
ATOM    147  H   2   A   2     -15.391 -21.289  50.400  0.00  0.00      ASEC H
ATOM    148  O   2   A   2     -18.043 -20.955  50.136  0.00  0.00      ASEC O
ATOM    149  H   2   A   2     -18.978 -21.132  50.308  0.00  0.00      ASEC H
ATOM    150  H   2   A   2     -17.587 -21.823  50.238  0.00  0.00      ASEC H
ATOM    151  O   2   A   2     -16.667 -21.202  52.880  0.00  0.00      ASEC O
ATOM    152  H   2   A   2     -17.353 -21.481  53.501  0.00  0.00      ASEC H
ATOM    153  H   2   A   2     -16.501 -21.986  52.288  0.00  0.00      ASEC H
ATOM    154  H   2   A   2     -20.447 -13.860  48.674  0.00  0.00      ASEC H
ATOM    155  H   2   A   2     -19.189 -15.106  48.460  0.00  0.00      ASEC H
ATOM    156  H   2   A   2     -18.616 -21.594  43.479  0.00  0.00      ASEC H
ATOM    157  H   2   A   2     -16.210 -16.176  50.947  0.00  0.00      ASEC H
TER     158      2   A   2 
END
