# Supplementary material for: A Toxoplasma gondii O-glycosyltransferase that modulates bradyzoite cyst wall rigidity is distinct from host homologues
Source: Nat Commun. 2024 May 6;15:3792. doi: 10.1038/s41467-024-48253-w (PMC11074326; doi:10.1038/s41467-024-48253-w)
Supplement: Supplementary file 4 — Supplementary Data 1 [file 41467_2024_48253_MOESM4_ESM.zip › Supplementary_Dataset1/Second_Mn.pdb]

TITLE     second_Mn
REMARK   4      COMPLIES WITH FORMAT V. 3.0, 1-DEC-2006
REMARK 888
REMARK 888 WRITTEN BY MAESTRO (A PRODUCT OF SCHRODINGER, LLC)
ATOM      1  CA  HIS A 333     -15.271 -13.718  46.024  1.00 37.77           C  
ATOM      2  C   HIS A 333     -16.493 -12.818  46.159  1.00 37.79           C  
ATOM      3  O   HIS A 333     -16.354 -11.642  46.510  1.00 39.90           O  
ATOM      4  CB  HIS A 333     -14.603 -13.969  47.388  1.00 43.81           C  
ATOM      5  CG  HIS A 333     -15.294 -14.978  48.258  1.00 34.42           C  
ATOM      6  ND1 HIS A 333     -15.400 -16.311  47.923  1.00 34.09           N  
ATOM      7  CD2 HIS A 333     -15.860 -14.855  49.480  1.00 41.66           C  
ATOM      8  CE1 HIS A 333     -16.031 -16.959  48.886  1.00 43.32           C  
ATOM      9  NE2 HIS A 333     -16.325 -16.097  49.843  1.00 60.58           N  
ATOM     10  H1  HIS A 333     -14.569 -13.225  45.352  1.00 37.14           H  
ATOM     11  HD2 HIS A 333     -15.877 -13.894  49.973  1.00  0.00           H  
ATOM     12  HD1 HIS A 333     -15.019 -16.644  47.049  1.00  0.00           H  
ATOM     13  HE1 HIS A 333     -16.218 -18.019  48.792  1.00  0.00           H  
ATOM     14  HA  HIS A 333     -15.573 -14.672  45.591  1.00  0.00           H  
ATOM     15  HB3 HIS A 333     -14.519 -13.025  47.927  1.00  0.00           H  
ATOM     16  HB2 HIS A 333     -13.569 -14.276  47.232  1.00  0.00           H  
ATOM     17  N   SER A 334     -17.674 -13.349  45.843  1.00 40.15           N  
ATOM     18  CA  SER A 334     -18.919 -12.608  46.057  1.00 38.66           C  
ATOM     19  C   SER A 334     -19.052 -12.193  47.519  1.00 35.50           C  
ATOM     20  O   SER A 334     -18.567 -12.869  48.430  1.00 35.00           O  
ATOM     21  CB  SER A 334     -20.136 -13.448  45.656  1.00 32.39           C  
ATOM     22  OG  SER A 334     -20.094 -13.812  44.285  1.00 54.91           O  
ATOM     23  H   SER A 334     -17.721 -14.278  45.449  1.00  0.00           H  
ATOM     24  HA  SER A 334     -18.899 -11.709  45.441  1.00  0.00           H  
ATOM     25  HG  SER A 334     -20.869 -14.336  44.069  1.00  0.00           H  
ATOM     26  N   TYR A 335     -19.705 -11.060  47.741  1.00 42.66           N  
ATOM     27  CA  TYR A 335     -19.918 -10.597  49.106  1.00 47.36           C  
ATOM     28  C   TYR A 335     -20.699 -11.631  49.898  1.00 43.64           C  
ATOM     29  O   TYR A 335     -21.673 -12.213  49.405  1.00 45.04           O  
ATOM     30  H   TYR A 335     -20.055 -10.518  46.964  1.00  0.00           H  
ATOM     31  HA2 TYR A 335     -18.950 -10.442  49.583  1.00  0.00           H  
ATOM     32  HA3 TYR A 335     -20.470  -9.657  49.090  1.00  0.00           H  
ATOM     33  N   GLU A 336     -20.265 -11.857  51.129  1.00 46.81           N  
ATOM     34  CA  GLU A 336     -21.029 -12.643  52.082  1.00 42.35           C  
ATOM     35  CB  GLU A 336     -20.067 -13.463  52.948  1.00 50.10           C  
ATOM     36  CG  GLU A 336     -19.139 -14.319  52.082  1.00 56.62           C  
ATOM     37  CD  GLU A 336     -18.371 -15.387  52.839  1.00 81.91           C  
ATOM     38  OE1 GLU A 336     -17.376 -15.062  53.526  1.00 81.61           O  
ATOM     39  OE2 GLU A 336     -18.755 -16.572  52.718  1.00 86.81           O1-
ATOM     40  H   GLU A 336     -19.378 -11.478  51.429  1.00  0.00           H  
ATOM     41  HA2 GLU A 336     -21.664 -13.333  51.526  1.00  0.00           H  
ATOM     42  HB3 GLU A 336     -20.639 -14.108  53.614  1.00  0.00           H  
ATOM     43  HB2 GLU A 336     -19.470 -12.790  53.564  1.00  0.00           H  
ATOM     44  HG3 GLU A 336     -18.436 -13.672  51.558  1.00  0.00           H  
ATOM     45  HG2 GLU A 336     -19.718 -14.787  51.286  1.00  0.00           H  
ATOM     46  HA3 GLU A 336     -21.638 -11.991  52.708  1.00  0.00           H  
ATOM     47  CB  GLU A 554     -12.406 -20.491  52.073  1.00 34.74           C  
ATOM     48  C1  GLU A 554     -11.989 -19.616  50.876  1.00 38.80           C  
ATOM     49  CD  GLU A 554     -12.838 -19.973  49.642  1.00 50.34           C  
ATOM     50  OE1 GLU A 554     -14.103 -19.932  49.767  1.00 40.93           O  
ATOM     51  OE2 GLU A 554     -12.227 -20.304  48.593  1.00 34.66           O1-
ATOM     52  H1  GLU A 554     -12.064 -20.158  53.053  1.00 37.97           H  
ATOM     53    3 GLU A 554     -10.936 -19.784  50.653  1.00  0.00           H  
ATOM     54    2 GLU A 554     -12.136 -18.565  51.126  1.00  0.00           H  
ATOM     55  HB3 GLU A 554     -13.491 -20.590  52.085  1.00  0.00           H  
ATOM     56  HB2 GLU A 554     -12.071 -21.514  51.904  1.00  0.00           H  
TER      57      GLU A 554
ATOM     58  CA  THR B  14     -14.120 -19.044  38.312  1.00 57.04           C  
ATOM     59  C   THR B  14     -15.237 -19.990  38.739  1.00 57.22           C  
ATOM     60  O   THR B  14     -15.610 -20.918  38.016  1.00 58.56           O  
ATOM     61  CB  THR B  14     -14.704 -17.749  37.721  1.00 66.53           C  
ATOM     62  OG1 THR B  14     -15.871 -18.039  36.948  1.00 74.09           O  
ATOM     63  CG2 THR B  14     -13.688 -16.996  36.870  1.00 59.30           C  
ATOM     64  HA2 THR B  14     -13.495 -19.534  37.566  1.00  0.00           H  
ATOM     65  HA3 THR B  14     -13.500 -18.802  39.175  1.00  0.00           H  
ATOM     66  HB  THR B  14     -14.998 -17.102  38.548  1.00  0.00           H  
ATOM     67  HG1 THR B  14     -16.226 -17.224  36.585  1.00  0.00           H  
ATOM     68 HG21 THR B  14     -14.146 -16.089  36.474  1.00  0.00           H  
ATOM     69 HG22 THR B  14     -12.826 -16.730  37.482  1.00  0.00           H  
ATOM     70 HG23 THR B  14     -13.365 -17.629  36.044  1.00  0.00           H  
ATOM     71  N   THR B  15     -15.745 -19.777  39.944  1.00 70.00           N  
ATOM     72  CA  THR B  15     -16.849 -20.556  40.475  1.00 56.48           C  
ATOM     73  C   THR B  15     -18.057 -19.660  40.681  1.00 53.47           C  
ATOM     74  O   THR B  15     -17.913 -18.443  40.842  1.00 63.89           O  
ATOM     75  C1  THR B  15     -16.428 -19.568  43.745  1.00 48.82           C  
ATOM     76  CB  THR B  15     -16.482 -21.220  41.811  1.00 64.55           C  
ATOM     77  OG1 THR B  15     -15.882 -20.256  42.686  1.00 53.34           O  
ATOM     78  CG2 THR B  15     -15.545 -22.387  41.594  1.00 53.41           C  
ATOM     79  H1  THR B  15     -17.506 -19.565  43.585  1.00  0.00           H  
ATOM     80  H   THR B  15     -15.364 -19.049  40.531  1.00  0.00           H  
ATOM     81 HG21 THR B  15     -15.300 -22.840  42.554  1.00  0.00           H  
ATOM     82 HG22 THR B  15     -16.028 -23.127  40.956  1.00  0.00           H  
ATOM     83 HG23 THR B  15     -14.631 -22.036  41.115  1.00  0.00           H  
ATOM     84  HA  THR B  15     -17.107 -21.334  39.756  1.00  0.00           H  
ATOM     85  N   PRO B  16     -19.262 -20.219  40.691  1.00 71.38           N  
ATOM     86  CA  PRO B  16     -20.436 -19.403  41.009  1.00 58.52           C  
ATOM     87  C   PRO B  16     -20.538 -19.128  42.502  1.00 71.90           C  
ATOM     88  O   PRO B  16     -20.124 -19.935  43.340  1.00 80.03           O  
ATOM     89  CB  PRO B  16     -21.606 -20.261  40.518  1.00 64.05           C  
ATOM     90  CG  PRO B  16     -21.091 -21.656  40.535  1.00 51.42           C  
ATOM     91  CD  PRO B  16     -19.625 -21.582  40.263  1.00 57.73           C  
ATOM     92  HA  PRO B  16     -20.401 -18.464  40.456  1.00  0.00           H  
ATOM     93  HB3 PRO B  16     -21.855 -19.980  39.495  1.00  0.00           H  
ATOM     94  HB2 PRO B  16     -22.437 -20.174  41.218  1.00  0.00           H  
ATOM     95  HG3 PRO B  16     -21.577 -22.232  39.747  1.00  0.00           H  
ATOM     96  HG2 PRO B  16     -21.255 -22.091  41.521  1.00  0.00           H  
ATOM     97  HD2 PRO B  16     -19.105 -22.307  40.890  1.00  0.00           H  
ATOM     98  HD3 PRO B  16     -19.452 -21.681  39.191  1.00  0.00           H  
ATOM     99  N   SER B  17     -21.056 -17.940  42.815  1.00 77.18           N  
ATOM    100  CA  SER B  17     -21.465 -17.591  44.170  1.00 68.27           C  
ATOM    101  C   SER B  17     -22.402 -18.657  44.737  1.00 78.09           C  
ATOM    102  O   SER B  17     -23.279 -19.151  44.022  1.00 81.37           O  
ATOM    103  H   SER B  17     -21.179 -17.238  42.099  1.00  0.00           H  
ATOM    104  HA3 SER B  17     -21.976 -16.628  44.158  1.00  0.00           H  
ATOM    105  HA2 SER B  17     -20.583 -17.508  44.805  1.00  0.00           H  
ATOM    106  N   PRO B  18     -22.262 -19.032  46.016  1.00 86.81           N  
ATOM    107  CA  PRO B  18     -23.198 -19.992  46.615  1.00 75.85           C  
ATOM    108  CB  PRO B  18     -22.581 -20.277  47.986  1.00 73.93           C  
ATOM    109  CG  PRO B  18     -21.726 -19.081  48.281  1.00 81.95           C  
ATOM    110  CD  PRO B  18     -21.228 -18.582  46.963  1.00 88.53           C  
ATOM    111  HA2 PRO B  18     -23.201 -20.908  46.024  1.00  0.00           H  
ATOM    112  HA3 PRO B  18     -24.168 -19.513  46.749  1.00  0.00           H  
ATOM    113  HB3 PRO B  18     -21.951 -21.164  47.921  1.00  0.00           H  
ATOM    114  HB2 PRO B  18     -23.373 -20.347  48.731  1.00  0.00           H  
ATOM    115  HG3 PRO B  18     -20.879 -19.384  48.897  1.00  0.00           H  
ATOM    116  HG2 PRO B  18     -22.333 -18.310  48.755  1.00  0.00           H  
ATOM    117  HD2 PRO B  18     -21.202 -17.492  46.977  1.00  0.00           H  
ATOM    118  HD3 PRO B  18     -20.284 -19.073  46.726  1.00  0.00           H  
TER     119      PRO B  18
HETATM  120 MN    MN A 901     -16.631 -16.697  52.210  0.59 75.85          Mn2+
HETATM  121  C2  NGA A1001     -16.083 -18.214  44.371  1.00 47.49           C  
HETATM  122  C3  NGA A1001     -14.666 -18.200  44.940  1.00 48.36           C  
HETATM  123  C4  NGA A1001     -14.416 -19.411  45.837  1.00 51.17           C  
HETATM  124  C5  NGA A1001     -14.829 -20.693  45.137  1.00 42.81           C  
HETATM  125  C6  NGA A1001     -14.694 -21.828  46.131  1.00 46.36           C  
HETATM  126  C7  NGA A1001     -17.127 -16.179  43.611  1.00 52.68           C  
HETATM  127  C8  NGA A1001     -17.514 -15.414  42.384  1.00 44.36           C  
HETATM  128  N2  NGA A1001     -16.251 -17.153  43.401  1.00 51.07           N  
HETATM  129  O3  NGA A1001     -14.455 -17.042  45.704  1.00 43.94           O  
HETATM  130  O4  NGA A1001     -15.143 -19.310  47.048  1.00 47.08           O  
HETATM  131  O5  NGA A1001     -16.166 -20.605  44.674  1.00 57.69           O  
HETATM  132  O6  NGA A1001     -13.441 -21.663  46.750  1.00 60.35           O  
HETATM  133  O7  NGA A1001     -17.587 -15.916  44.728  1.00 39.99           O  
HETATM  134  HO6 NGA A1001     -13.307 -22.363  47.393  1.00  0.00           H  
HETATM  135 H6_1 NGA A1001     -14.713 -22.779  45.599  1.00  0.00           H  
HETATM  136 H6_2 NGA A1001     -15.481 -21.749  46.880  1.00  0.00           H  
HETATM  137  HC2 NGA A1001     -16.778 -18.035  45.191  1.00  0.00           H  
HETATM  138  HC3 NGA A1001     -13.953 -18.216  44.116  1.00  0.00           H  
HETATM  139  HC4 NGA A1001     -13.352 -19.464  46.069  1.00  0.00           H  
HETATM  140  HC5 NGA A1001     -14.165 -20.873  44.291  1.00  0.00           H  
HETATM  141  HO3 NGA A1001     -13.561 -17.048  46.054  1.00  0.00           H  
HETATM  142  HO4 NGA A1001     -14.968 -20.082  47.592  1.00  0.00           H  
HETATM  143 H8_1 NGA A1001     -18.233 -14.639  42.650  1.00  0.00           H  
HETATM  144 H8_2 NGA A1001     -16.628 -14.953  41.948  1.00  0.00           H  
HETATM  145 H8_3 NGA A1001     -17.964 -16.092  41.659  1.00  0.00           H  
HETATM  146  HN2 NGA A1001     -15.694 -17.158  42.558  1.00  0.00           H  
HETATM  147  O   HOH C   1     -14.621 -16.554  53.235  1.00 46.29           O  
HETATM  148  H1  HOH C   1     -13.891 -15.813  53.594  1.00  0.00           H  
HETATM  149  H2  HOH C   1     -15.086 -17.058  54.095  1.00  0.00           H  
HETATM  150  O1  HOH C   2     -18.139 -17.898  51.084  1.00 70.20           O  
HETATM  151  H2  HOH C   2     -18.568 -18.325  51.829  1.00  0.00           H  
HETATM  152  H1  HOH C   2     -17.691 -18.559  50.552  1.00  0.00           H  
HETATM  153  O1  HOH C   3     -16.057 -18.687  51.352  1.00 72.05           O  
HETATM  154  H1  HOH C   3     -16.462 -19.139  52.096  1.00  0.00           H  
HETATM  155  H2  HOH C   3     -15.606 -19.327  50.796  1.00  0.00           H  
CONECT   10    1
CONECT    1   10
CONECT   27   31   32
CONECT   34   41   46
CONECT   52   47
CONECT   47   52   48
CONECT   48   47   49   53   54
CONECT   49   48
CONECT   75   77   79
CONECT  121   75  122  128  137
CONECT  122  121  123  129  138
CONECT  123  122  124  130  139
CONECT  124  123  125  131  140
CONECT  125  124  132  135  136
CONECT  126  127  128  133
CONECT  126  133
CONECT  127  126  143  144  145
CONECT  128  121  126  146
CONECT  129  122  141
CONECT  130  123  142
CONECT  131   75  124
CONECT  132  125  134
CONECT  133  126
CONECT  133  126
CONECT   58   64   65
CONECT   77   75
CONECT  100  104  105
CONECT  107  111  112
CONECT  147  148  149
CONECT  150  151  152
CONECT  153  154  155
CONECT   53   48
CONECT   54   48
CONECT  134  132
CONECT  135  125
CONECT  136  125
CONECT  137  121
CONECT  138  122
CONECT  139  123
CONECT  140  124
CONECT  141  129
CONECT  142  130
CONECT   79   75
CONECT  143  127
CONECT  144  127
CONECT  145  127
CONECT  146  128
CONECT  148  147
CONECT  149  147
CONECT  151  150
CONECT  154  153
CONECT  152  150
CONECT  155  153
CONECT   31   27
CONECT   41   34
CONECT  111  107
CONECT  112  107
CONECT  104  100
CONECT  105  100
CONECT   64   58
CONECT   65   58
CONECT   32   27
CONECT   46   34
END   
