# Supplementary material for: A Toxoplasma gondii O-glycosyltransferase that modulates bradyzoite cyst wall rigidity is distinct from host homologues
Source: Nat Commun. 2024 May 6;15:3792. doi: 10.1038/s41467-024-48253-w (PMC11074326; doi:10.1038/s41467-024-48253-w)
Supplement: Supplementary file 6 — Supplementary Data 3 [file 41467_2024_48253_MOESM6_ESM.zip]

Archive with 18 entries (17 files):
- Supplementary_Dataset4/
- __MACOSX/._Supplementary_Dataset4
- Supplementary_Dataset4/pCas9GFP-HXGPRT-sgT3-1.gb
- Supplementary_Dataset4/T3_H333A.gb
- Supplementary_Dataset4/T3_E554_original.gb
- Supplementary_Dataset4/pCas9GFP-HXGPRT-sgT3-5.gb
- Supplementary_Dataset4/pCas9GFP-HXGPRT-sgT3-4.gb
- Supplementary_Dataset4/Pichia_Cloning_Primers.xlsx
- __MACOSX/Supplementary_Dataset4/._Pichia_Cloning_Primers.xlsx
- Supplementary_Dataset4/T3_E554A.gb
- Supplementary_Dataset4/pCas9GFP-HXGPRT-sgT3-3.gb
- Supplementary_Dataset4/pCas9GFP-HXGPRT-sgT3-2.gb
- Supplementary_Dataset4/pCas9GFP-HXGPRT-sgT3-6.gb
- Supplementary_Dataset4/pSMARTBAC2 UPRT-DHFR DHFRp TwStrp-MucOnly-3HA.gb
- Supplementary_Dataset4/T3_S334A.gb
- Supplementary_Dataset4/T3_Y617stop.gb
- Supplementary_Dataset4/T3_33X_original_region.gb
- Supplementary_Dataset4/T3_E336A.gb
