# Supplementary material for: A Toxoplasma gondii O-glycosyltransferase that modulates bradyzoite cyst wall rigidity is distinct from host homologues
Source: Nat Commun. 2024 May 6;15:3792. doi: 10.1038/s41467-024-48253-w (PMC11074326; doi:10.1038/s41467-024-48253-w)
Supplement: Supplementary file 6 — Supplementary Data 3 [file 41467_2024_48253_MOESM6_ESM.zip › Supplementary_Dataset4/pCas9GFP-HXGPRT-sgT3-1.gb]

LOCUS       pCAS9-HXGPRT-sgRNA-T3  11598 bp                         01-FEB-2023
EMBL_ID     pCAS9-HXGPRT-sgRNA-UPRT 11600 bp                        01-FEB-2023
EMBL_ID     pCAS9-HXGPRT-sgRNA-UPRT 11600 bp                        31-JAN-2023
EMBL_ID     pCAS9-HXGPRT-sgRNA-UPRT 11600 bp                        28-NOV-2022
EMBL_ID     pCAS9-HXGPRT-sgRNA-UPRT 11600 bp                        12-SEP-2022
EMBL_ID     pCAS9-HXGPRT-sgRNA-UPRT 11606 bp                        07-SEP-2022
EMBL_ID     pCAS9-HXGPRT-sgRNA-UPRT 11606 bp                        12-FEB-2019
EMBL_ID     pCAS9-HXGPRT-sgRNA-UPRT 11606 bp                        14-JAN-2019
EMBL_ID     pCAS9-HXGPRT-sgRNA-UPRT 11606 bp                        14-FEB-2017
EMBL_ID     pCAS9-HXGPRT-sgRNA-UPRT 11578 bp                        14-FEB-2017
EMBL_ID     pCAS9-HXGPRT-sgRNA-UPRT 11598 bp                        14-FEB-2017
EMBL_ID     pCAS9-HXGPRT-sgRNA-UPRT 11598 bp                        03-AUG-2016
EMBL_ID     pCAS9-HXGPRT-sgRNA-UPRT 11598 bp                        08-AUG-2016
EMBL_ID     pCAS9-HXGPRT-sgRNA-UPRT 11598 bp                        14-FEB-2017
EMBL_ID     pCAS9-HXGPRT-sgRNA-UPRT 11606 bp                        14-FEB-2017
EMBL_ID     pCAS9-HXGPRT-sgRNA-UPRT 11606 bp                        19-FEB-2017
EMBL_ID     pCAS9-HXGPRT-sgRNA-UPRT 11606 bp                        14-JAN-2019
EMBL_ID     pCAS9-HXGPRT-sgRNA-UPRT 11606 bp                        02-MAR-2020
EMBL_ID     pCAS9-HXGPRT-sgRNA-UPRT 11606 bp                        12-SEP-2022
EMBL_ID     pCAS9-HXGPRT-sgRNA-UPRT 11600 bp                        14-SEP-2022
EMBL_ID     pCAS9-HXGPRT-sgRNA-UPRT 11600 bp                        30-JAN-2023
EMBL_ID     pCAS9-HXGPRT-sgRNA-UPRT 11600 bp                        01-FEB-2023
EMBL_ID     pCAS9-HXGPRT-sgRNA-UPRT 11598 bp                        01-FEB-2023
UNIMARK     pCAS9-HXGPRT-sgRNA T3 annotations
            pCAS9-HXGPRT-sgRNA-T3
FEATURES             Location/Qualifiers
     misc_feature    1..11598
                     /comment="Molecule is created with Unipro UGENE v1.16"
                     /ugene_name="source"
     primer          1..20
                     /mismatches=0
                     /ugene_name="primer\ in\ toolbox"
     misc_feature    complement(519..538)
                     /mismatches=0
                     /note="sgRNAr"
                     /ugene_name="primer_bind"
     misc_feature    539..558
                     /mismatches=0
                     /note="T3-1 stomach1"
                     /ugene_name="gRNA"
     misc_feature    559..578
                     /mismatches=0
                     /note="gRNAf"
                     /ugene_name="primer_bind"
     misc_feature    559..634
                     /mismatches=0
                     /ugene_name="gRNA-scaffold"
     misc_feature    563..1993
                     /left_end_term="BsaI"
                     /right_end_term="BsaI"
                     /left_end_seq="GTTT"
                     /right_end_seq="ACCG"
                     /left_end_strand="direct"
                     /right_end_strand="rev-compl"
                     /left_end_type="sticky"
                     /right_end_type="sticky"
                     /fragment_source="pCAS9-HXGPRT-sgRNA-UPRT"
                     /ugene_name="Fragment\ 3"
     primer          complement(694..712)
                     /mismatches=0
                     /ugene_name="primer\ in\ toolbox"
     misc_feature    complement(1001..1021)
                     /mismatches=0
                     /note="sgRNAcolR"
                     /ugene_name="primer_bind"
     misc_feature    1998..4169
                     /left_end_term="BsaI"
                     /right_end_term="BsaI"
                     /left_end_seq="ACCG"
                     /right_end_seq="GGCA"
                     /left_end_strand="direct"
                     /right_end_strand="rev-compl"
                     /left_end_type="sticky"
                     /right_end_type="sticky"
                     /fragment_source="pCAS9-HXGPRT-sgRNA-UPRT"
                     /ugene_name="Fragment\ 2"
     primer          3447..3463
                     /mismatches=0
                     /label="M13F(-20)"
                     /ugene_name="primer\ in\ toolbox"
     misc_feature    3497..3525
                     /mismatches=0
                     /ugene_name="primer_for_cloning"
     primer          3500..3520
                     /mismatches=0
                     /ugene_name="primer\ in\ toolbox"
     misc_feature    complement(3506..5433)
                     /ugene_name="HXGPRT"
     primer          3515..3534
                     /mismatches=0
                     /ugene_name="primer\ in\ toolbox"
     primer_bind     complement(3731..3750)
                     /mismatches=0
                     /label="HXGPRT-colonyF"
     misc_feature    complement(3985..4004)
                     /mismatches=0
                     /note="KU3exF-87"
                     /ugene_name="primer_bind"
     misc_feature    4174..5138
                     /left_end_term="BsaI"
                     /right_end_term="BsaI"
                     /left_end_seq="GGCA"
                     /right_end_seq="ATGT"
                     /left_end_strand="direct"
                     /right_end_strand="rev-compl"
                     /left_end_type="sticky"
                     /right_end_type="sticky"
                     /fragment_source="pCAS9-HXGPRT-sgRNA-UPRT"
                     /ugene_name="Fragment\ 4"
     misc_feature    4222..4243
                     /mismatches=0
                     /note="HXGPRTdtctR"
                     /ugene_name="primer_bind"
     primer          complement(4381..4400)
                     /mismatches=0
                     /label="HX_F"
                     /ugene_name="primer_bind"
     misc_feature    4561..4582
                     /mismatches=0
                     /note="HXGPRTdtctR2"
                     /ugene_name="primer_bind"
     misc_feature    complement(4816..4835)
                     /mismatches=0
                     /note="HX-detectR"
                     /ugene_name="primer_bind"
     primer_bind     4820..4840
                     /mismatches=0
                     /label="5exR"
     misc_feature    4875..5819
                     /mismatches=0
                     /note="2/1/2023 5exR"
                     /ugene_name="verified_seq"
     misc_feature    complement(4939..4958)
                     /mismatches=0
                     /note="HXGPRTdtctF"
                     /ugene_name="primer_bind"
     misc_feature    join(5143..11598,1..534)
                     /left_end_term="BsaI"
                     /right_end_term="BsaI"
                     /left_end_seq="ATGT"
                     /right_end_seq="AGTT"
                     /left_end_strand="direct"
                     /right_end_strand="rev-compl"
                     /left_end_type="sticky"
                     /right_end_type="sticky"
                     /fragment_source="pCAS9-HXGPRT-sgRNA-UPRT"
                     /ugene_name="Fragment\ 1"
     misc_feature    5198..5220
                     /mismatches=0
                     /note="5ex2R"
                     /ugene_name="primer_bind"
     misc_feature    complement(5294..5315)
                     /mismatches=0
                     /note="HXGPRTdetectF2"
                     /ugene_name="primer_bind"
     misc_feature    5294..5313
                     /mismatches=0
                     /note="DHFRcolR-87"
                     /ugene_name="primer_bind"
     primer_bind     5367..5386
                     /mismatches=0
                     /label="HXGPRT-colonyR"
     misc_feature    complement(5404..5428)
                     /mismatches=0
                     /note="dhfr-lox66F"
                     /ugene_name="primer_bind"
     misc_feature    complement(5409..5442)
                     /mismatches=0
                     /ugene_name="primer_for_cloning"
     primer          5435..5458
                     /mismatches=0
                     /ugene_name="primer\ in\ toolbox"
     misc_feature    5467..6274
                     /mismatches=0
                     /ugene_name="SAG1-pro"
     misc_feature    7376..7397
                     /mismatches=0
                     /note="Cas9detectF"
                     /ugene_name="primer_bind"
     misc_feature    complement(8131..8152)
                     /mismatches=0
                     /note="Cas9detectR"
                     /ugene_name="primer_bind"
     primer          complement(10496..10513)
                     /mismatches=0
                     /ugene_name="primer\ in\ toolbox"
     primer          complement(10978..10997)
                     /mismatches=0
                     /ugene_name="primer\ in\ toolbox"
     primer          11241..11262
                     /mismatches=0
                     /ugene_name="primer\ in\ toolbox"
     primer          complement(11561..11580)
                     /mismatches=0
                     /ugene_name="primer\ in\ toolbox"
ORIGIN
        1 CAAGTAAGCA GAAGCACGCT GTATTTCCGG GAGGGTGCGA TGAGACAAAG TGCGCGAGTT
       61 GAAATCGTCG TGGGGACGAT TTCACCGCGG CCACATGTTG GAGACACTGA GGGCACACGG
      121 GAAACGCGAA AGATTTCAAA TTAACGTACC CAAACGCGAA AGCTTGCGCA GCATACACTC
      181 GAAGCGAACA TCCCGAACCA TCGAGAGGCG GAGAGCGATA AGTCTTTCAC GCTGCGAAGT
      241 GTTGCGACGG CTGCGCCGCT GCACTGTGAA TTGGGCGCCA ATATTGCATC CTAGGCCTGA
      301 CGCGCCTCCT GCAGAACGCG AGACACTGGG ATATGTAGAG CCAAGGGGGA AACCTTCGAA
      361 CTCTCGAATG TCTTCTCTGA CAAGAATCAT ATTTCCATCA GTTCTGTCAG ATTTTCAAAT
      421 GGCGACCTGC AGAGGCCTGC TTCCTCCCTG TGCGCTCTTC GAAGGGGCTT TCTGTCGCGC
      481 AGGGTCACCT CGTCCCCGAA GGGGGTGTTT GCCTTCTGGT AAATGGGGAT GTCAAGTTGC
      541 TGATGGAGCA CTCGTACGGT TTTAGAGCTA GAAATAGCAA GTTAAAATAA GGCTAGTCCG
      601 TTATCAACTT GAAAAAGTGG CACCGAGTCG GTGCTTTTTT GAGCTCCAGC TTTTGTTCCC
      661 TTTAGTGAGG GTTAATTGCG CGCTTGGCGT AATCATGGTC ATAGCTGTTT CCTGTGTGAA
      721 ATTGTTATCC GCTCACAATT CCACACAACA TACGAGCCGG AAGCATAAAG TGTAAAGCCT
      781 GGGGTGCCTA ATGAGTGAGC TAACTCACAT TAATTGCGTT GCGCTCACTG CCCGCTTTCC
      841 AGTCGGGAAA CCTGTCGTGC CAGCTGCATT AATGAATCGG CCAACGCGCG GGGAGAGGCG
      901 GTTTGCGTAT TGGGCGCTCT TCCGCTTCCT CGCTCACTGA CTCGCTGCGC TCGGTCGTTC
      961 GGCTGCGGCG AGCGGTATCA GCTCACTCAA AGGCGGTAAT ACGGTTATCC ACAGAATCAG
     1021 GGGATAACGC AGGAAAGAAC ATGTGAGCAA AAGGCCAGCA AAAGGCCAGG AACCGTAAAA
     1081 AGGCCGCGTT GCTGGCGTTT TTCCATAGGC TCCGCCCCCC TGACGAGCAT CACAAAAATC
     1141 GACGCTCAAG TCAGAGGTGG CGAAACCCGA CAGGACTATA AAGATACCAG GCGTTTCCCC
     1201 CTGGAAGCTC CCTCGTGCGC TCTCCTGTTC CGACCCTGCC GCTTACCGGA TACCTGTCCG
     1261 CCTTTCTCCC TTCGGGAAGC GTGGCGCTTT CTCATAGCTC ACGCTGTAGG TATCTCAGTT
     1321 CGGTGTAGGT CGTTCGCTCC AAGCTGGGCT GTGTGCACGA ACCCCCCGTT CAGCCCGACC
     1381 GCTGCGCCTT ATCCGGTAAC TATCGTCTTG AGTCCAACCC GGTAAGACAC GACTTATCGC
     1441 CACTGGCAGC AGCCACTGGT AACAGGATTA GCAGAGCGAG GTATGTAGGC GGTGCTACAG
     1501 AGTTCTTGAA GTGGTGGCCT AACTACGGCT ACACTAGAAG GACAGTATTT GGTATCTGCG
     1561 CTCTGCTGAA GCCAGTTACC TTCGGAAAAA GAGTTGGTAG CTCTTGATCC GGCAAACAAA
     1621 CCACCGCTGG TAGCGGTGGT TTTTTTGTTT GCAAGCAGCA GATTACGCGC AGAAAAAAAG
     1681 GATCTCAAGA AGATCCTTTG ATCTTTTCTA CGGGGTCTGA CGCTCAGTGG AACGAAAACT
     1741 CACGTTAAGG GATTTTGGTC ATGAGATTAT CAAAAAGGAT CTTCACCTAG ATCCTTTTAA
     1801 ATTAAAAATG AAGTTTTAAA TCAATCTAAA GTATATATGA GTAAACTTGG TCTGACAGTT
     1861 ACCAATGCTT AATCAGTGAG GCACCTATCT CAGCGATCTG TCTATTTCGT TCATCCATAG
     1921 TTGCCTGACT CCCCGTCGTG TAGATAACTA CGATACGGGA GGGCTTACCA TCTGGCCCCA
     1981 GTGCTGCAAT GATACCGCGA GACCCACGCT CACCGGCTCC AGATTTATCA GCAATAAACC
     2041 AGCCAGCCGG AAGGGCCGAG CGCAGAAGTG GTCCTGCAAC TTTATCCGCC TCCATCCAGT
     2101 CTATTAATTG TTGCCGGGAA GCTAGAGTAA GTAGTTCGCC AGTTAATAGT TTGCGCAACG
     2161 TTGTTGCCAT TGCTACAGGC ATCGTGGTGT CACGCTCGTC GTTTGGTATG GCTTCATTCA
     2221 GCTCCGGTTC CCAACGATCA AGGCGAGTTA CATGATCCCC CATGTTGTGC AAAAAAGCGG
     2281 TTAGCTCCTT CGGTCCTCCG ATCGTTGTCA GAAGTAAGTT GGCCGCAGTG TTATCACTCA
     2341 TGGTTATGGC AGCACTGCAT AATTCTCTTA CTGTCATGCC ATCCGTAAGA TGCTTTTCTG
     2401 TGACTGGTGA GTACTCAACC AAGTCATTCT GAGAATAGTG TATGCGGCGA CCGAGTTGCT
     2461 CTTGCCCGGC GTCAATACGG GATAATACCG CGCCACATAG CAGAACTTTA AAAGTGCTCA
     2521 TCATTGGAAA ACGTTCTTCG GGGCGAAAAC TCTCAAGGAT CTTACCGCTG TTGAGATCCA
     2581 GTTCGATGTA ACCCACTCGT GCACCCAACT GATCTTCAGC ATCTTTTACT TTCACCAGCG
     2641 TTTCTGGGTG AGCAAAAACA GGAAGGCAAA ATGCCGCAAA AAAGGGAATA AGGGCGACAC
     2701 GGAAATGTTG AATACTCATA CTCTTCCTTT TTCAATATTA TTGAAGCATT TATCAGGGTT
     2761 ATTGTCTCAT GAGCGGATAC ATATTTGAAT GTATTTAGAA AAATAAACAA ATAGGGGTTC
     2821 CGCGCACATT TCCCCGAAAA GTGCCACCTA AATTGTAAGC GTTAATATTT TGTTAAAATT
     2881 CGCGTTAAAT TTTTGTTAAA TCAGCTCATT TTTTAACCAA TAGGCCGAAA TCGGCAAAAT
     2941 CCCTTATAAA TCAAAAGAAT AGACCGAGAT AGGGTTGAGT GTTGTTCCAG TTTGGAACAA
     3001 GAGTCCACTA TTAAAGAACG TGGACTCCAA CGTCAAAGGG CGAAAAACCG TCTATCAGGG
     3061 CGATGGCCCA CTACGTGAAC CATCACCCTA ATCAAGTTTT TTGGGGTCGA GGTGCCGTAA
     3121 AGCACTAAAT CGGAACCCTA AAGGGAGCCC CCGATTTAGA GCTTGACGGG GAAAGCCGGC
     3181 GAACGTGGCG AGAAAGGAAG GGAAGAAAGC GAAAGGAGCG GGCGCTAGGG CGCTGGCAAG
     3241 TGTAGCGGTC ACGCTGCGCG TAACCACCAC ACCCGCCGCG CTTAATGCGC CGCTACAGGG
     3301 CGCGTCCCAT TCGCCATTCA GGCTGCGCAA CTGTTGGGAA GGGCGATCGG TGCGGGCCTC
     3361 TTCGCTATTA CGCCAGCTGG CGAAAGGGGG ATGTGCTGCA AGGCGATTAA GTTGGGTAAC
     3421 GCCAGGGTTT TCCCAGTCAC GACGTTGTAA AACGACGGCC AGTGAGCGCG CGTAATACGA
     3481 CTCACTATAG GGCGAATTGG GTACCTCCAC CGCGGTGTCA CTGTAGCCTG CCAGAACACT
     3541 TGTCAACCGA CTGTGTCCAC ATTTTTATGC GCACTGACTG GCATGAATGG CCAGAGGCAG
     3601 GCATCAGCAA GTCACGTAGG CCAACGCGTG CGCAGAAACG CTCAAGGCTC GATTGTGGGT
     3661 GGGGGTTGGT AGCATTTTAT CGACCTAAAC AAGGTTTACA CTTAGGTGGT GCGGTTTTCC
     3721 TGATCTGGAC GGATTCAGCG GTCGCAGATT ATCGATCTGC AAATGGTGTA CACTTAGGTG
     3781 TCGCGGCTTA TTTAGTTAAG GGAGCTTCGT GGTCGGAGCC TAACAAGTCA ACAGAGACGT
     3841 ATCGCCAATC GTTCGCGGTG AAGAGTCGAA ACTGACAGCA CATCGTAGGG AAACTGAGAG
     3901 GGTGCTCCTT TCTCTCCGTC GTTTGCGCTG CACCATCCTG CAAGTGCATA GAAGGAAAGT
     3961 TGTCTGCTGT CGTGGGCAGA CAGCAACAGT CCAGCACTCT AGCGGCATAC AGAACGATAA
     4021 CGCATTCACG AGTGGATACA CGCACATCTG CGTCACCCGC AACTCGCTTT CGTTCTGATT
     4081 GACAAAAAGA AAACAAGGCG AGGTGAGACT GTGTGAAATG CCACATGAAG AGTCATCCCT
     4141 TTTCTTCGAT AAAGGACACA GGGGTCTCTG GCACCCCCTC GTCAGCTCTC TCCGACCCGA
     4201 GGCACTCTCC CTGATCCCTC CGAAAAGAGA GGAAAACGAG AGACGGGCAG CTTCTGTAGG
     4261 GCTATGCAGG GTTTACTTCT CGAACTTTTT GCGAGCGGCG TCGCTCAGGA CGGCGACGTG
     4321 GTCGAAGTCG CGGAACATCT CGTTGAAGTC GTAGCAGCAA CCAACGATCC AGACGTCTTC
     4381 AATGCTGAAG CCGACGAAGT CGCCCTTCAA GCTGTTGGAG CGATCTGTGC GCTTCTCGAC
     4441 GAGGGTGGCG ATTCTCATCG ACTTGGGACC GACGGCTTTC AGGCGCTCAC CGAACTCGGT
     4501 GAGGGTGAAA CCGGTGTCGA CGATGTCCTC AACAATCAGA ACGTGCTTGT CGCGAAAGAT
     4561 TGACAAGTCG TCGCTCAAGA CGGTGAGCTG GCCTGTGCTG TTGTCGTTCT GGTAGGACTT
     4621 CAGGCGGACA TAGTGCTCGA AGAAGGGGGG CACGCTGGAC TCACGACCAC TGTACTTCTG
     4681 TATGGTGGCA AGGTAGTCGA TCAGAAGGTT GAAGAAGCCG CGAGAGCCTT TCAGGATGCA
     4741 AATGATGTGC AACTCCTCGC CGAAGTAAGT TCTGTGGATG TCATACGCCA ACTTCTCAAC
     4801 TCTGTCCTTG ACCAATCCAC CAGGGAGGAG GATTTTGTCA ATGTAGGGCT TGCAGTGGGG
     4861 GGGCACAAGA AAGTCATCAG CGTTGTAGAA GGTGTTGTCG GGGATATACA TGGGCTCAAT
     4921 ACGGCCCTTG CCCTTGCCGT AGTCTTCAAT GGGTTTGGAC GCCATTTTGC TGGATCTGAC
     4981 AACGCCCCGT AGAGCAGAAA CGCACTACTA AAGCGAAACT TCACCCGTCC CTGCTGCACT
     5041 CAGAGCAGTG CTCCGCACTG CCGTGTGGTA AAATGAAAAG GTTCTACGAG ACACGCGTCT
     5101 CCGGATCGAC AAGCGAAGTA TCTGCACACC TGGTCTCGAT GTCGAACAAA GCACGGAGGA
     5161 GAGACGGAAA GTGCTTACAT CGAACACGGT TATCAAACCC GAGAAAAAGA AACGAACAGA
     5221 AGAAAAAGGA AACCTCCGCA TACTTTTAAA GAATGAAGTT CCCCGATTTT CCCAAAAATG
     5281 GCGTCATTTT CGCGCACGGC AGTCAGATAA CAGGTGTAGC GGCTGCCCAC CAACAGAGAC
     5341 GGCGCGGCCG ACAGGACGCT ACTGGGACTG CGAACAGCAG CAAGATCGGA TCTTCCGCGG
     5401 GCGGGTTTGA ATGCAAGGTT TCGTGCTGAT CAACTCGAGG TCGACGGTAT CGATAAGCTT
     5461 TTACATCCGT TGCCTTTTCC ACGGTCCGTG ATTTCATGTG CGTGCAGCTT CAAAGACTGG
     5521 TCGTTGCGAC TAATAAGACT GCAGTGACAG GTCGAATGGT GGGCACCTTG CTGATGACTA
     5581 TCTACTGCAA AGTCTGAGAC AACGAACGAA ACTTCCCACA CGAGGCATTT GAAACTGACG
     5641 GTGTCTAGGT AATATGCACT GCAAGACACG GTACTGGGGC CTCGCTGAAT TAGGGGCCGA
     5701 TCTCGTTGCC CTATCAGTGC TCACAGTGCC GCAACGTAAC ACCAGGGCAG GTTCTTGACA
     5761 GTGGCAACAA TGTGCGACGG GCGTGTGAAC GTTTCGTAGT CATAGCGCTA GCACGTACCT
     5821 AGCCACATGG TCGTGAGGAG CTTTACCATG CGTCTAGAAG GTGGATGCGG GACACGCCTT
     5881 CCTGGCCTTT GGCTCCCGAG ACGCGTGTTC TAACCACAAA CCTTGAGACG CGTGTTCCAA
     5941 CCACGCACCC TGACACGCGT GTTCCAACCA CGCACCCTGA GACGCGTGTT CTAACCACGC
     6001 ACCCTGAGAC GCGTGTTCTA ACCACGCACC CTGAGACGCG TGTTCTGCCG CACAATGTGC
     6061 ACCTGTAGGA AGCTGTAGTC ACTGCTGATT CTCACTGTTC TCGGCAAGGG CCGACGACCG
     6121 GAGTACAGTT TTTGTGGGCA GAGCCGTTGT GCAGCTTTCC GTTCTTCTCG GTTGTGTCAC
     6181 ATGTGTCATT GTCGTGTAAA CACACGGTTG TATGTCGGTT TCGCTGCACC ACTTCATTAT
     6241 TTCTTCTGGT TTTTTGACGA GTATGCATCT AGACAAAATG GACAAGAAGT ACAGCATCGG
     6301 CCTGGACATC GGCACCAACT CTGTGGGCTG GGCCGTGATC ACCGACGAGT ACAAGGTGCC
     6361 CAGCAAGAAA TTCAAGGTGC TGGGCAACAC CGACCGGCAC AGCATCAAGA AGAACCTGAT
     6421 CGGCGCCCTG CTGTTCGACA GCGGAGAAAC AGCCGAGGCC ACCCGGCTGA AGAGAACCGC
     6481 CAGAAGAAGA TACACCAGAC GGAAGAACCG GATCTGCTAT CTGCAAGAGA TCTTCAGCAA
     6541 CGAGATGGCC AAGGTGGACG ACAGCTTCTT CCACAGACTG GAAGAGTCCT TCCTGGTGGA
     6601 AGAGGATAAG AAGCACGAGC GGCACCCCAT CTTCGGCAAC ATCGTGGACG AGGTGGCCTA
     6661 CCACGAGAAG TACCCCACCA TCTACCACCT GAGAAAGAAA CTGGTGGACA GCACCGACAA
     6721 GGCCGACCTG CGGCTGATCT ATCTGGCCCT GGCCCACATG ATCAAGTTCC GGGGCCACTT
     6781 CCTGATCGAG GGCGACCTGA ACCCCGACAA CAGCGACGTG GACAAGCTGT TCATCCAGCT
     6841 GGTGCAGACC TACAACCAGC TGTTCGAGGA AAACCCCATC AACGCCAGCG GCGTGGACGC
     6901 CAAGGCCATC CTGTCTGCCA GACTGAGCAA GAGCAGACGG CTGGAAAATC TGATCGCCCA
     6961 GCTGCCCGGC GAGAAGAAGA ATGGCCTGTT CGGCAACCTG ATTGCCCTGA GCCTGGGCCT
     7021 GACCCCCAAC TTCAAGAGCA ACTTCGACCT GGCCGAGGAT GCCAAACTGC AGCTGAGCAA
     7081 GGACACCTAC GACGACGACC TGGACAACCT GCTGGCCCAG ATCGGCGACC AGTACGCCGA
     7141 CCTGTTTCTG GCCGCCAAGA ACCTGTCCGA CGCCATCCTG CTGAGCGACA TCCTGAGAGT
     7201 GAACACCGAG ATCACCAAGG CCCCCCTGAG CGCCTCTATG ATCAAGAGAT ACGACGAGCA
     7261 CCACCAGGAC CTGACCCTGC TGAAAGCTCT CGTGCGGCAG CAGCTGCCTG AGAAGTACAA
     7321 AGAGATTTTC TTCGACCAGA GCAAGAACGG CTACGCCGGC TACATCGATG GCGGAGCCAG
     7381 CCAGGAAGAG TTCTACAAGT TCATCAAGCC CATCCTGGAA AAGATGGACG GCACCGAGGA
     7441 ACTGCTCGTG AAGCTGAACA GAGAGGACCT GCTGCGGAAG CAGCGGACCT TCGACAACGG
     7501 CAGCATCCCC CACCAGATCC ACCTGGGAGA GCTGCACGCC ATTCTGCGGC GGCAGGAAGA
     7561 TTTTTACCCA TTCCTGAAGG ACAACCGGGA AAAGATCGAG AAGATCCTGA CCTTCCGCAT
     7621 CCCCTACTAC GTGGGCCCTC TGGCCAGGGG AAACAGCAGA TTCGCCTGGA TGACCAGAAA
     7681 GAGCGAGGAA ACCATCACCC CCTGGAACTT CGAGGAAGTG GTGGACAAGG GCGCCAGCGC
     7741 CCAGAGCTTC ATCGAGCGGA TGACCAACTT CGATAAGAAC CTGCCCAACG AGAAGGTGCT
     7801 GCCCAAGCAC AGCCTGCTGT ACGAGTACTT CACCGTGTAC AACGAGCTGA CCAAAGTGAA
     7861 ATACGTGACC GAGGGAATGA GAAAGCCCGC CTTCCTGAGC GGCGAGCAGA AAAAAGCCAT
     7921 CGTGGACCTG CTGTTCAAGA CCAACCGGAA AGTGACCGTG AAGCAGCTGA AAGAGGACTA
     7981 CTTCAAGAAA ATCGAGTGCT TCGACTCCGT GGAAATCTCC GGCGTGGAAG ATCGGTTCAA
     8041 CGCCTCCCTG GGCACATACC ACGATCTGCT GAAAATTATC AAGGACAAGG ACTTCCTGGA
     8101 CAATGAGGAA AACGAGGACA TTCTGGAAGA TATCGTGCTG ACCCTGACAC TGTTTGAGGA
     8161 CAGAGAGATG ATCGAGGAAC GGCTGAAAAC CTATGCCCAC CTGTTCGACG ACAAAGTGAT
     8221 GAAGCAGCTG AAGCGGCGGA GATACACCGG CTGGGGCAGG CTGAGCCGGA AGCTGATCAA
     8281 CGGCATCCGG GACAAGCAGT CCGGCAAGAC AATCCTGGAT TTCCTGAAGT CCGACGGCTT
     8341 CGCCAACAGA AACTTCATGC AGCTGATCCA CGACGACAGC CTGACCTTTA AAGAGGACAT
     8401 CCAGAAAGCC CAGGTGTCCG GCCAGGGCGA TAGCCTGCAC GAGCACATTG CCAATCTGGC
     8461 CGGCAGCCCC GCCATTAAGA AGGGCATCCT GCAGACAGTG AAGGTGGTGG ACGAGCTCGT
     8521 GAAAGTGATG GGCCGGCACA AGCCCGAGAA CATCGTGATC GAAATGGCCA GAGAGAACCA
     8581 GACCACCCAG AAGGGACAGA AGAACAGCCG CGAGAGAATG AAGCGGATCG AAGAGGGCAT
     8641 CAAAGAGCTG GGCAGCCAGA TCCTGAAAGA ACACCCCGTG GAAAACACCC AGCTGCAGAA
     8701 CGAGAAGCTG TACCTGTACT ACCTGCAGAA TGGGCGGGAT ATGTACGTGG ACCAGGAACT
     8761 GGACATCAAC CGGCTGTCCG ACTACGATGT GGACCATATC GTGCCTCAGA GCTTTCTGAA
     8821 GGACGACTCC ATCGATAACA AAGTGCTGAC TCGGAGCGAC AAGAACCGGG GCAAGAGCGA
     8881 CAACGTGCCC TCCGAAGAGG TCGTGAAGAA GATGAAGAAC TACTGGCGCC AGCTGCTGAA
     8941 TGCCAAGCTG ATTACCCAGA GGAAGTTCGA CAATCTGACC AAGGCCGAGA GAGGCGGCCT
     9001 GAGCGAACTG GATAAGGCCG GCTTCATCAA GAGACAGCTG GTGGAAACCC GGCAGATCAC
     9061 AAAGCACGTG GCACAGATCC TGGACTCCCG GATGAACACT AAGTACGACG AGAACGACAA
     9121 ACTGATCCGG GAAGTGAAAG TGATCACCCT GAAGTCCAAG CTGGTGTCCG ATTTCCGGAA
     9181 GGATTTCCAG TTTTACAAAG TGCGCGAGAT CAACAACTAC CACCACGCCC ACGACGCCTA
     9241 CCTGAACGCC GTCGTGGGAA CCGCCCTGAT CAAAAAGTAC CCTAAGCTGG AAAGCGAGTT
     9301 CGTGTACGGC GACTACAAGG TGTACGACGT GCGGAAGATG ATCGCCAAGA GCGAGCAGGA
     9361 AATCGGCAAG GCTACCGCCA AGTACTTCTT CTACAGCAAC ATCATGAACT TTTTCAAGAC
     9421 CGAGATTACC CTGGCCAACG GCGAGATCCG GAAGCGGCCT CTGATCGAGA CAAACGGCGA
     9481 AACAGGCGAG ATCGTGTGGG ATAAGGGCCG GGACTTTGCC ACCGTGCGGA AAGTGCTGTC
     9541 TATGCCCCAA GTGAATATCG TGAAAAAGAC CGAGGTGCAG ACAGGCGGCT TCAGCAAAGA
     9601 GTCTATCCTG CCCAAGAGGA ACAGCGACAA GCTGATCGCC AGAAAGAAGG ACTGGGACCC
     9661 TAAGAAGTAC GGCGGCTTCG ACAGCCCCAC CGTGGCCTAT TCTGTGCTGG TGGTGGCCAA
     9721 AGTGGAAAAG GGCAAGTCCA AGAAACTGAA GAGTGTGAAA GAGCTGCTGG GGATCACCAT
     9781 CATGGAAAGA AGCAGCTTCG AGAAGAATCC CATCGACTTT CTGGAAGCCA AGGGCTACAA
     9841 AGAAGTGAAA AAGGACCTGA TCATCAAGCT GCCTAAGTAC TCCCTGTTCG AGCTGGAAAA
     9901 CGGCCGGAAG AGAATGCTGG CCTCTGCCGG CGAACTGCAG AAGGGAAACG AACTGGCCCT
     9961 GCCCTCCAAA TATGTGAACT TCCTGTACCT GGCCAGCCAC TATGAGAAGC TGAAGGGCTC
    10021 CCCCGAGGAT AATGAGCAGA AACAGCTGTT TGTGGAACAG CACAAACACT ACCTGGACGA
    10081 GATCATCGAG CAGATCAGCG AGTTCTCCAA GAGAGTGATC CTGGCCGACG CTAATCTGGA
    10141 CAAGGTGCTG AGCGCCTACA ACAAGCACAG AGACAAGCCT ATCAGAGAGC AGGCCGAGAA
    10201 TATCATCCAC CTGTTTACCC TGACCAATCT GGGAGCCCCT GCCGCCTTCA AGTACTTTGA
    10261 CACCACCATC GACCGGAAGA GGTACACCAG CACCAAAGAG GTGCTGGACG CCACCCTGAT
    10321 CCACCAGAGC ATCACCGGCC TGTACGAGAC ACGGATCGAC CTGTCTCAGC TGGGAGGCGA
    10381 CGCCTATCCC TATGACGTGC CCGATTATGC CAGCCTGGGC AGCGGCTCCC CCAAGAAAAA
    10441 ACGCAAGGTG GAAGATCCTA AGAAAAAGCG GAAAGTGGAC GGCATTGGTA GTGGGAGCAA
    10501 CGGCAGCAGC GGATCCGTGA GCAAGGGCGA GGAGCTGTTC ACCGGGGTGG TGCCCATCCT
    10561 GGTCGAGCTG GACGGCGACG TAAACGGCCA CAAGTTCAGC GTGCGCGGCG AGGGCGAGGG
    10621 CGATGCCACC AACGGCAAGC TGACCCTGAA GTTCATCTGC ACCACCGGCA AGCTGCCCGT
    10681 GCCCTGGCCC ACCCTCGTGA CCACCCTGAC CTACGGCGTG CAGTGCTTCA GCCGCTACCC
    10741 CGACCACATG AAGCAGCACG ACTTCTTCAA GTCCGCCATG CCCGAAGGCT ACGTCCAGGA
    10801 GCGCACCATC TCCTTCAAGG ACGACGGCAC CTACAAGACC CGCGCCGAGG TGAAGTTCGA
    10861 GGGCGACACC CTGGTGAACC GCATCGAGCT GAAGGGCATC GACTTCAAGG AGGACGGCAA
    10921 CATCCTGGGG CACAAGCTGG AGTACAACTT CAACAGCCAC AACGTCTATA TCACGGCCGA
    10981 CAAGCAGAAG AACGGCATCA AGGCGAACTT CAAGATCCGC CACAACGTCG AGGACGGCAG
    11041 CGTGCAGCTC GCCGACCACT ACCAGCAGAA CACCCCCATC GGCGACGGCC CCGTGCTGCT
    11101 GCCCGACAAC CACTACCTGA GCACCCAGTC CAAGCTGAGC AAAGACCCCA ACGAGAAGCG
    11161 CGATCACATG GTCCTGCTGG AGTTCGTGAC CGCCGCCGGG ATCACTCTCG GCATGGACGA
    11221 GCTGTACAAG TAGTTAATTA ATCACCGTTG TGCTCACTTC TCAAATCGAC AAAGGAAACA
    11281 CACTTCGTGC AGCATGTGCC CCATTATAAA GAAACTGAGT TGTTCCGCTG TGGCTTGCAG
    11341 GTGTCACATC CACAAAAACC GGCCGACTCT AAATAGGAGT GTTTCGCAGC AAGCAGCGAA
    11401 AGTTTATGAC TGGGTCCGAA TCTCTGAACG GATGTGTGGC GGACCTGGCT GATGTTGATC
    11461 GCCGTCGACA CACGCGCCAC ATGGGTCAAT ACACAAGACA GCTATCAGTT GTTTTAGTCG
    11521 AACCGGTTAA CACAATTCTT GCCCCCCCGA GGGGGATCGA TCCACTAGTT CTAGAGCGGC
    11581 CGCCACCGCG GTGGAGCT
//
