# Supplementary material for: A Toxoplasma gondii O-glycosyltransferase that modulates bradyzoite cyst wall rigidity is distinct from host homologues
Source: Nat Commun. 2024 May 6;15:3792. doi: 10.1038/s41467-024-48253-w (PMC11074326; doi:10.1038/s41467-024-48253-w)
Supplement: Supplementary file 6 — Supplementary Data 3 [file 41467_2024_48253_MOESM6_ESM.zip › Supplementary_Dataset4/T3_H333A.gb]

LOCUS       region_[1205_1507]       132 bp                         17-AUG-2022
EMBL_ID     region_[1205_1507]       132 bp                         16-AUG-2022
EMBL_ID     region_[1205_1507]       303 bp                         08-AUG-2022
EMBL_ID     region_[1205_1507]       132 bp                         08-AUG-2022
EMBL_ID     region_[1205_1507]       132 bp                         16-AUG-2022
UNIMARK     region [1205 1507] annotations
            region [1205 1507]
FEATURES             Location/Qualifiers
     misc_feature    1..132
                     /ugene_name="gene_loci"
     misc_feature    20..59
                     /note="40nt Recomb"
                     /ugene_name="Misc.\ Feature"
     misc_feature    20..59
                     /note="40nt"
                     /ugene_name="Recombination"
                     /ugene_group="Target_192"
     misc_feature    20..107
                     /note="T3DonorH333Af"
                     /ugene_name="primer_bind"
                     /ugene_group="Target_192"
     misc_feature    complement(20..107)
                     /note="T3DonorH333Ar"
                     /ugene_name="primer_bind"
                     /ugene_group="Target_192"
     misc_feature    50..72
                     /note="T3stomach1"
                     /ugene_name="gRNA"
                     /ugene_group="Target_192"
     misc_feature    51..73
                     /note="T3stomach2"
                     /ugene_name="gRNA"
                     /ugene_group="Target_50"
     misc_feature    60..61
                     /ugene_name="Mutation"
                     /ugene_group="Target_192"
     misc_feature    66..67
                     /note="cut2"
                     /ugene_name="cut"
                     /ugene_group="Target_50"
     misc_feature    67..68
                     /note="cut1"
                     /ugene_name="cut"
                     /ugene_group="Target_50"
     misc_feature    68..107
                     /note="40nt"
                     /ugene_name="Recombination"
     misc_feature    72..111
                     /mismatches=0
                     /note="40nt Recomb"
                     /ugene_name="Misc.\ Feature"
ORIGIN
        1 TCAAGCACAT CGCCGGCGGG ATAGGCTGCA AGCTGGGGTT TCTCTGGAAG CTGATGGAGG
       61 CCTCGTACGA GGGCCACCAG ACCGCGCGAC TGCCGCCGGA GGAACGCCAA CCGTCTCCGA
      121 CCGACTTTCA GA
//
