# Supplementary material for: A Toxoplasma gondii O-glycosyltransferase that modulates bradyzoite cyst wall rigidity is distinct from host homologues
Source: Nat Commun. 2024 May 6;15:3792. doi: 10.1038/s41467-024-48253-w (PMC11074326; doi:10.1038/s41467-024-48253-w)
Supplement: Supplementary file 6 — Supplementary Data 3 [file 41467_2024_48253_MOESM6_ESM.zip › Supplementary_Dataset4/Pichia_Cloning_Primers.xlsx]

## Sheet: Primers1
Construct	5’-Primer	3’-Primer
TxgGalNAc-T3	AGAGAGGCTGAAGCTGGTTCTATGCATCATCATCATCATCATGAAAACCTGTATTTTCAGGGAGCCGGAGATGTGCAGGAAG	CTAGAAAGCTGGCGGCCTCAGC ACTTCGGATTGATCTGCTAAC
TxgGalNAc-T3_H333A	TGGAAGCTGATGGAGGCGTCGTACGAGGGCCACCAGACCGCGCGACTG	GTGGCCCTCGTACGACGCCTCCATCAGCTTCCAAGAAACCCCAGCTTG
TxgGalNAc-T3_H333N	AAGCTGATGGAGAACTCGTACGAGGGCCACCAGACCGCGCGACTG	GCCCTCGTACGAGTTCTCCATCAGCTT CCAGAGAAACCCCAGCTTG
TxgGalNAc-T3_S334A	CTGATGGAGCACGCGTACGAGGGCCACCAGACCGCGCGAC	GTGGCCCTCGTACGCGTGCTCCATCAGCTTCCAGAGAAACC
TxgGalNAc-T3_E336A	GAGCACTCGTACGCGGGCCACCAGACCGCGCGACTG	GGTCTGGTGGCCCGCGTACGAGTGCTCCATCAGCTTC
TxgGalNAc-T3_E336Q	GAGCACTCGTACCAAGGCCACCAGACCGCGCGACTG	GGTCTGGTGGCCTTGGTACGAGTGCTCCATCAGCTTC
TxgGalNAc-T3_E554A	GTTAATGATGACGCGGCTTGCTTGCAGCCGTCAGGAAGA	CTGCAAGCAAGCCGCGTCATCATTAACTGGCATTACGTG
TxgGalNAc-T3_ I320P	ATCGCCGGCGGGCCGGGCTGCAAGCTGGGGTTTCTC	CAGCTTGCAGCCCGGCCCGCCGGCGATGTGCTTGAAG
TxgGalNAc-T3_ P619A/P620A	TGGACGGCCTACAATGCAGCCGATACATTCACGTTTCCGTCGGTTAG	AAACGTGAATGTATCGGCTGCATTGTAGGCCGTCCACGACCAGATCTG
TxgGalNAc-T3_ F623A/F625A	AATCCACCCGATACAGCCACGGCTCCGTCGGTTAGCAGATCAATCCGAAGTG	TCTGCTAACCGACGGAGCCGTGGCTGTATCGGGTGGATTGTAGGCCGTCCAC
TxgGalNAc-T3_ Y459A	CCCAGAGTCAACGCGCGGCCCGAGAGCCTTGAAAAACG	GCTCTCGGGCCGCGCGTTGACTCTGGGTTTCCCAATGAC
TxgGalNAc-T3_ E332A	TGGAAGCTGATGGCGCACTCGTACGAGGGCCACCAG	CTCGTACGAGTGCGCCATCAGCTTCCAGAGAAACCCCAG
TxgGalNAc-T3_ E332W	TGGAAGCTGATGTGGCACTCGTACGAGGGCCACCAG	CTCGTACGAGTGCCACATCAGCTTCCAGAGAAACCCCAG
TxgGalNAc-T3_E332F	TGGAAGCTGATGTTCCACTCGTACGAGGGCCACCAG	CTCGTACGAGTGGAACATCAGCTTCCAGAGAAACCCCAG
TxgGalNAc-T3_E332N	TGGAAGCTGATGAACCACTCGTACGAGGGCCACCAG	CTCGTACGAGTGGTTCATCAGCTTCCAGAGAAACCCCAG
TxgGalNAc-T3_ E332Q	TGGAAGCTGATGCAGCACTCGTACGAGGGCCACCAG	CTCGTACGAGTGCTGCATCAGCTTCCAGAGAAACCCCAG
TxgGalNAc-T3_ E332D	TGGAAGCTGATGGACCACTCGTACGAGGGCCACCAG	CTCGTACGAGTGGTCCATCAGCTTCCAGAGAAACCCCAG
TxgGalNAc-T3_ Y617_Truncation	TGGACGGCCTACTGACCACCCGATACATTCACGTTTCCG	TGTATCGGGTGGTCAGTAGGCCGTCCACGACCAGATCTG
