# Supplementary material for: A Toxoplasma gondii O-glycosyltransferase that modulates bradyzoite cyst wall rigidity is distinct from host homologues
Source: Nat Commun. 2024 May 6;15:3792. doi: 10.1038/s41467-024-48253-w (PMC11074326; doi:10.1038/s41467-024-48253-w)
Supplement: Supplementary file 6 — Supplementary Data 3 [file 41467_2024_48253_MOESM6_ESM.zip › Supplementary_Dataset4/T3_E554A.gb]

LOCUS       region_[2490_2832]       236 bp                         17-AUG-2022
EMBL_ID     region_[2490_2832]       236 bp                         16-AUG-2022
EMBL_ID     region_[2490_2832]       343 bp                         08-AUG-2022
EMBL_ID     region_[2490_2832]       294 bp                         08-AUG-2022
EMBL_ID     region_[2490_2832]       236 bp                         17-AUG-2022
UNIMARK     region [2490 2832] annotations
            region [2490 2832]
FEATURES             Location/Qualifiers
     misc_feature    41..179
                     /ugene_name="gene_loci"
     misc_feature    49..88
                     /note="40nt"
                     /ugene_name="Recombination"
                     /ugene_group="Mutation"
     misc_feature    49..139
                     /note="T3DonorE554Af"
                     /ugene_name="primer_bind"
                     /ugene_group="Mutation"
     misc_feature    complement(49..139)
                     /note="T3DonorE554Ar"
                     /ugene_name="primer_bind"
                     /ugene_group="Mutation"
     misc_feature    79..101
                     /note="gRNA3"
                     /ugene_name="gRNA"
     misc_feature    complement(83..105)
                     /note="gRNA4"
                     /ugene_name="gRNA"
     misc_feature    88..89
                     /note="cut4"
                     /ugene_name="cut"
     misc_feature    95..96
                     /note="cut3"
                     /ugene_name="cut"
     misc_feature    98..100
                     /note="E554"
                     /ugene_name="Mutation"
     misc_feature    99..99
                     /note="A->G"
                     /ugene_name="Mutation"
     misc_feature    100..139
                     /note="40nt"
                     /ugene_name="Recombination"
                     /ugene_group="Mutation"
ORIGIN
        1 GAGTCCCCTC ACTCACGGCA TTTCACGATA CCCACCTTGA GACATCTTTC TCTTTTCTTT
       61 CAGGAAGGTA GGACACGTAA TGCCAGTTAA TGATGACGCG GCTTGCTTGC AGCCGTCAGG
      121 AAGACTGGAC TGGTGTCGAG GAACGGCCCA ATTCTGGTAA GTTCTTCAAG TAGCATTCGG
      181 CATCTGGGGG ATAGTCGTGT CTTCCTGTTT CCAATTAAGC GTCACTGCAT TTATGT
//
