# Supplementary material for: A Toxoplasma gondii O-glycosyltransferase that modulates bradyzoite cyst wall rigidity is distinct from host homologues
Source: Nat Commun. 2024 May 6;15:3792. doi: 10.1038/s41467-024-48253-w (PMC11074326; doi:10.1038/s41467-024-48253-w)
Supplement: Supplementary file 6 — Supplementary Data 3 [file 41467_2024_48253_MOESM6_ESM.zip › Supplementary_Dataset4/pCas9GFP-HXGPRT-sgT3-6.gb]

LOCUS       pCAS9-HXGPRT-sgRNA-UPRT 11597 bp                        01-FEB-2023
EMBL_ID     pCAS9-HXGPRT-sgRNA-UPRT 11597 bp                        01-FEB-2023
EMBL_ID     pCAS9-HXGPRT-sgRNA-UPRT 11597 bp                        01-FEB-2023
EMBL_ID     pCAS9-HXGPRT-sgRNA-UPRT 11599 bp                        01-FEB-2023
EMBL_ID     pCAS9-HXGPRT-sgRNA-UPRT 11600 bp                        30-JAN-2023
EMBL_ID     pCAS9-HXGPRT-sgRNA-UPRT 11600 bp                        14-SEP-2022
EMBL_ID     pCAS9-HXGPRT-sgRNA-UPRT 11606 bp                        12-SEP-2022
EMBL_ID     pCAS9-HXGPRT-sgRNA-UPRT 11606 bp                        02-MAR-2020
EMBL_ID     pCAS9-HXGPRT-sgRNA-UPRT 11606 bp                        14-JAN-2019
EMBL_ID     pCAS9-HXGPRT-sgRNA-UPRT 11606 bp                        19-FEB-2017
EMBL_ID     pCAS9-HXGPRT-sgRNA-UPRT 11606 bp                        14-FEB-2017
EMBL_ID     pCAS9-HXGPRT-sgRNA-UPRT 11598 bp                        14-FEB-2017
EMBL_ID     pCAS9-HXGPRT-sgRNA-UPRT 11598 bp                        08-AUG-2016
EMBL_ID     pCAS9-HXGPRT-sgRNA-UPRT 11598 bp                        03-AUG-2016
EMBL_ID     pCAS9-HXGPRT-sgRNA-UPRT 11598 bp                        14-FEB-2017
EMBL_ID     pCAS9-HXGPRT-sgRNA-UPRT 11578 bp                        14-FEB-2017
EMBL_ID     pCAS9-HXGPRT-sgRNA-UPRT 11606 bp                        14-FEB-2017
EMBL_ID     pCAS9-HXGPRT-sgRNA-UPRT 11606 bp                        14-JAN-2019
EMBL_ID     pCAS9-HXGPRT-sgRNA-UPRT 11606 bp                        12-FEB-2019
EMBL_ID     pCAS9-HXGPRT-sgRNA-UPRT 11606 bp                        07-SEP-2022
EMBL_ID     pCAS9-HXGPRT-sgRNA-UPRT 11600 bp                        12-SEP-2022
EMBL_ID     pCAS9-HXGPRT-sgRNA-UPRT 11600 bp                        28-NOV-2022
EMBL_ID     pCAS9-HXGPRT-sgRNA-UPRT 11600 bp                        31-JAN-2023
EMBL_ID     pCAS9-HXGPRT-sgRNA-UPRT 11597 bp                        01-FEB-2023
EMBL_ID     pCAS9-HXGPRT-sgRNA-UPRT 11597 bp                        01-FEB-2023
EMBL_ID     pCAS9-HXGPRT-sgRNA-UPRT 11597 bp                        01-FEB-2023
UNIMARK     pCAS9-HXGPRT-sgRNA-UPRT annotations
            pCAS9-HXGPRT-sgRNA-UPRT
FEATURES             Location/Qualifiers
     misc_feature    1..11597
                     /comment="Molecule is created with Unipro UGENE v1.16"
                     /ugene_name="source"
     primer          1..20
                     /mismatches=0
                     /ugene_name="primer\ in\ toolbox"
     misc_feature    complement(519..538)
                     /mismatches=0
                     /note="sgRNAr"
                     /ugene_name="primer_bind"
     misc_feature    539..558
                     /mismatches=0
                     /note="T3-5 tail1"
                     /ugene_name="gRNA"
     misc_feature    559..578
                     /mismatches=0
                     /note="BsaI-mutF"
                     /ugene_name="primer_bind"
     misc_feature    559..578
                     /mismatches=0
                     /note="gRNAf"
                     /ugene_name="primer_bind"
     misc_feature    559..633
                     /mismatches=0
                     /ugene_name="gRNA-scaffold"
     misc_feature    563..1992
                     /left_end_term="BsaI"
                     /right_end_term="BsaI"
                     /left_end_seq="GTTT"
                     /right_end_seq="ACCG"
                     /left_end_strand="direct"
                     /right_end_strand="rev-compl"
                     /left_end_type="sticky"
                     /right_end_type="sticky"
                     /fragment_source="pCAS9-HXGPRT-sgRNA-UPRT"
                     /ugene_name="Fragment\ 3"
     primer          complement(693..711)
                     /mismatches=0
                     /ugene_name="primer\ in\ toolbox"
     misc_feature    complement(1000..1020)
                     /mismatches=0
                     /note="sgRNAcolR"
                     /ugene_name="primer_bind"
     misc_feature    1997..4168
                     /left_end_term="BsaI"
                     /right_end_term="BsaI"
                     /left_end_seq="ACCG"
                     /right_end_seq="GGCA"
                     /left_end_strand="direct"
                     /right_end_strand="rev-compl"
                     /left_end_type="sticky"
                     /right_end_type="sticky"
                     /fragment_source="pCAS9-HXGPRT-sgRNA-UPRT"
                     /ugene_name="Fragment\ 2"
     primer          3446..3462
                     /mismatches=0
                     /label="M13F(-20)"
                     /ugene_name="primer\ in\ toolbox"
     misc_feature    3496..3524
                     /mismatches=0
                     /ugene_name="primer_for_cloning"
     primer          3499..3519
                     /mismatches=0
                     /ugene_name="primer\ in\ toolbox"
     misc_feature    complement(3505..5432)
                     /ugene_name="HXGPRT"
     primer          3514..3533
                     /mismatches=0
                     /ugene_name="primer\ in\ toolbox"
     primer_bind     complement(3730..3749)
                     /mismatches=0
                     /label="HXGPRT-colonyF"
     misc_feature    complement(3984..4003)
                     /mismatches=0
                     /note="KU3exF-87"
                     /ugene_name="primer_bind"
     misc_feature    4173..5137
                     /left_end_term="BsaI"
                     /right_end_term="BsaI"
                     /left_end_seq="GGCA"
                     /right_end_seq="ATGT"
                     /left_end_strand="direct"
                     /right_end_strand="rev-compl"
                     /left_end_type="sticky"
                     /right_end_type="sticky"
                     /fragment_source="pCAS9-HXGPRT-sgRNA-UPRT"
                     /ugene_name="Fragment\ 4"
     misc_feature    4221..4242
                     /mismatches=0
                     /note="HXGPRTdtctR"
                     /ugene_name="primer_bind"
     primer          complement(4380..4399)
                     /mismatches=0
                     /label="HX_F"
                     /ugene_name="primer_bind"
     misc_feature    4560..4581
                     /mismatches=0
                     /note="HXGPRTdtctR2"
                     /ugene_name="primer_bind"
     misc_feature    complement(4815..4834)
                     /mismatches=0
                     /note="HX-detectR"
                     /ugene_name="primer_bind"
     primer_bind     4819..4839
                     /mismatches=0
                     /label="5exR"
     misc_feature    complement(4938..4957)
                     /mismatches=0
                     /note="HXGPRTdtctF"
                     /ugene_name="primer_bind"
     misc_feature    join(5142..11597,1..534)
                     /left_end_term="BsaI"
                     /right_end_term="BsaI"
                     /left_end_seq="ATGT"
                     /right_end_seq="AGTT"
                     /left_end_strand="direct"
                     /right_end_strand="rev-compl"
                     /left_end_type="sticky"
                     /right_end_type="sticky"
                     /fragment_source="pCAS9-HXGPRT-sgRNA-UPRT"
                     /ugene_name="Fragment\ 1"
     misc_feature    5197..5219
                     /mismatches=0
                     /note="5ex2R"
                     /ugene_name="primer_bind"
     misc_feature    complement(5293..5314)
                     /mismatches=0
                     /note="HXGPRTdetectF2"
                     /ugene_name="primer_bind"
     misc_feature    5293..5312
                     /mismatches=0
                     /note="DHFRcolR-87"
                     /ugene_name="primer_bind"
     primer_bind     5366..5385
                     /mismatches=0
                     /label="HXGPRT-colonyR"
     misc_feature    complement(5403..5427)
                     /mismatches=0
                     /note="dhfr-lox66F"
                     /ugene_name="primer_bind"
     misc_feature    complement(5408..5441)
                     /mismatches=0
                     /ugene_name="primer_for_cloning"
     primer          5434..5457
                     /mismatches=0
                     /ugene_name="primer\ in\ toolbox"
     misc_feature    5466..6273
                     /mismatches=0
                     /ugene_name="SAG1-pro"
     misc_feature    7375..7396
                     /mismatches=0
                     /note="Cas9detectF"
                     /ugene_name="primer_bind"
     misc_feature    complement(8130..8151)
                     /mismatches=0
                     /note="Cas9detectR"
                     /ugene_name="primer_bind"
     primer          complement(10495..10512)
                     /mismatches=0
                     /ugene_name="primer\ in\ toolbox"
     primer          complement(10977..10996)
                     /mismatches=0
                     /ugene_name="primer\ in\ toolbox"
     primer          11240..11261
                     /mismatches=0
                     /ugene_name="primer\ in\ toolbox"
     primer          complement(11560..11579)
                     /mismatches=0
                     /ugene_name="primer\ in\ toolbox"
ORIGIN
        1 CAAGTAAGCA GAAGCACGCT GTATTTCCGG GAGGGTGCGA TGAGACAAAG TGCGCGAGTT
       61 GAAATCGTCG TGGGGACGAT TTCACCGCGG CCACATGTTG GAGACACTGA GGGCACACGG
      121 GAAACGCGAA AGATTTCAAA TTAACGTACC CAAACGCGAA AGCTTGCGCA GCATACACTC
      181 GAAGCGAACA TCCCGAACCA TCGAGAGGCG GAGAGCGATA AGTCTTTCAC GCTGCGAAGT
      241 GTTGCGACGG CTGCGCCGCT GCACTGTGAA TTGGGCGCCA ATATTGCATC CTAGGCCTGA
      301 CGCGCCTCCT GCAGAACGCG AGACACTGGG ATATGTAGAG CCAAGGGGGA AACCTTCGAA
      361 CTCTCGAATG TCTTCTCTGA CAAGAATCAT ATTTCCATCA GTTCTGTCAG ATTTTCAAAT
      421 GGCGACCTGC AGAGGCCTGC TTCCTCCCTG TGCGCTCTTC GAAGGGGCTT TCTGTCGCGC
      481 AGGGTCACCT CGTCCCCGAA GGGGGTGTTT GCCTTCTGGT AAATGGGGAT GTCAAGTTGT
      541 TTCAGATCTG GTCGTGGAGT TTTAGAGCTA GAAATAGCAA GTTAAAATAA GGCTAGTCCG
      601 TTATCAACTT GAAAAGTGGC ACCGAGTCGG TGCTTTTTTG AGCTCCAGCT TTTGTTCCCT
      661 TTAGTGAGGG TTAATTTCGA GCTTGGCGTA ATCATGGTCA TAGCTGTTTC CTGTGTGAAA
      721 TTGTTATCCG CTCACAATTC CACACAACAT ACGAGCCGGA AGCATAAAGT GTAAAGCCTG
      781 GGGTGCCTAA TGAGTGAGCT AACTCACATT AATTGCGTTG CGCTCACTGC CCGCTTTCCA
      841 GTCGGGAAAC CTGTCGTGCC AGCTGCATTA ATGAATCGGC CAACGCGCGG GGAGAGGCGG
      901 TTTGCGTATT GGGCGCTCTT CCGCTTCCTC GCTCACTGAC TCGCTGCGCT CGGTCGTTCG
      961 GCTGCGGCGA GCGGTATCAG CTCACTCAAA GGCGGTAATA CGGTTATCCA CAGAATCAGG
     1021 GGATAACGCA GGAAAGAACA TGTGAGCAAA AGGCCAGCAA AAGGCCAGGA ACCGTAAAAA
     1081 GGCCGCGTTG CTGGCGTTTT TCCATAGGCT CCGCCCCCCT GACGAGCATC ACAAAAATCG
     1141 ACGCTCAAGT CAGAGGTGGC GAAACCCGAC AGGACTATAA AGATACCAGG CGTTTCCCCC
     1201 TGGAAGCTCC CTCGTGCGCT CTCCTGTTCC GACCCTGCCG CTTACCGGAT ACCTGTCCGC
     1261 CTTTCTCCCT TCGGGAAGCG TGGCGCTTTC TCATAGCTCA CGCTGTAGGT ATCTCAGTTC
     1321 GGTGTAGGTC GTTCGCTCCA AGCTGGGCTG TGTGCACGAA CCCCCCGTTC AGCCCGACCG
     1381 CTGCGCCTTA TCCGGTAACT ATCGTCTTGA GTCCAACCCG GTAAGACACG ACTTATCGCC
     1441 ACTGGCAGCA GCCACTGGTA ACAGGATTAG CAGAGCGAGG TATGTAGGCG GTGCTACAGA
     1501 GTTCTTGAAG TGGTGGCCTA ACTACGGCTA CACTAGAAGG ACAGTATTTG GTATCTGCGC
     1561 TCTGCTGAAG CCAGTTACCT TCGGAAAAAG AGTTGGTAGC TCTTGATCCG GCAAACAAAC
     1621 CACCGCTGGT AGCGGTGGTT TTTTTGTTTG CAAGCAGCAG ATTACGCGCA GAAAAAAAGG
     1681 ATCTCAAGAA GATCCTTTGA TCTTTTCTAC GGGGTCTGAC GCTCAGTGGA ACGAAAACTC
     1741 ACGTTAAGGG ATTTTGGTCA TGAGATTATC AAAAAGGATC TTCACCTAGA TCCTTTTAAA
     1801 TTAAAAATGA AGTTTTAAAT CAATCTAAAG TATATATGAG TAAACTTGGT CTGACAGTTA
     1861 CCAATGCTTA ATCAGTGAGG CACCTATCTC AGCGATCTGT CTATTTCGTT CATCCATAGT
     1921 TGCCTGACTC CCCGTCGTGT AGATAACTAC GATACGGGAG GGCTTACCAT CTGGCCCCAG
     1981 TGCTGCAATG ATACCGCGAG ACCCACGCTC ACCGGCTCCA GATTTATCAG CAATAAACCA
     2041 GCCAGCCGGA AGGGCCGAGC GCAGAAGTGG TCCTGCAACT TTATCCGCCT CCATCCAGTC
     2101 TATTAATTGT TGCCGGGAAG CTAGAGTAAG TAGTTCGCCA GTTAATAGTT TGCGCAACGT
     2161 TGTTGCCATT GCTACAGGCA TCGTGGTGTC ACGCTCGTCG TTTGGTATGG CTTCATTCAG
     2221 CTCCGGTTCC CAACGATCAA GGCGAGTTAC ATGATCCCCC ATGTTGTGCA AAAAAGCGGT
     2281 TAGCTCCTTC GGTCCTCCGA TCGTTGTCAG AAGTAAGTTG GCCGCAGTGT TATCACTCAT
     2341 GGTTATGGCA GCACTGCATA ATTCTCTTAC TGTCATGCCA TCCGTAAGAT GCTTTTCTGT
     2401 GACTGGTGAG TACTCAACCA AGTCATTCTG AGAATAGTGT ATGCGGCGAC CGAGTTGCTC
     2461 TTGCCCGGCG TCAATACGGG ATAATACCGC GCCACATAGC AGAACTTTAA AAGTGCTCAT
     2521 CATTGGAAAA CGTTCTTCGG GGCGAAAACT CTCAAGGATC TTACCGCTGT TGAGATCCAG
     2581 TTCGATGTAA CCCACTCGTG CACCCAACTG ATCTTCAGCA TCTTTTACTT TCACCAGCGT
     2641 TTCTGGGTGA GCAAAAACAG GAAGGCAAAA TGCCGCAAAA AAGGGAATAA GGGCGACACG
     2701 GAAATGTTGA ATACTCATAC TCTTCCTTTT TCAATATTAT TGAAGCATTT ATCAGGGTTA
     2761 TTGTCTCATG AGCGGATACA TATTTGAATG TATTTAGAAA AATAAACAAA TAGGGGTTCC
     2821 GCGCACATTT CCCCGAAAAG TGCCACCTAA ATTGTAAGCG TTAATATTTT GTTAAAATTC
     2881 GCGTTAAATT TTTGTTAAAT CAGCTCATTT TTTAACCAAT AGGCCGAAAT CGGCAAAATC
     2941 CCTTATAAAT CAAAAGAATA GACCGAGATA GGGTTGAGTG TTGTTCCAGT TTGGAACAAG
     3001 AGTCCACTAT TAAAGAACGT GGACTCCAAC GTCAAAGGGC GAAAAACCGT CTATCAGGGC
     3061 GATGGCCCAC TACGTGAACC ATCACCCTAA TCAAGTTTTT TGGGGTCGAG GTGCCGTAAA
     3121 GCACTAAATC GGAACCCTAA AGGGAGCCCC CGATTTAGAG CTTGACGGGG AAAGCCGGCG
     3181 AACGTGGCGA GAAAGGAAGG GAAGAAAGCG AAAGGAGCGG GCGCTAGGGC GCTGGCAAGT
     3241 GTAGCGGTCA CGCTGCGCGT AACCACCACA CCCGCCGCGC TTAATGCGCC GCTACAGGGC
     3301 GCGTCCCATT CGCCATTCAG GCTGCGCAAC TGTTGGGAAG GGCGATCGGT GCGGGCCTCT
     3361 TCGCTATTAC GCCAGCTGGC GAAAGGGGGA TGTGCTGCAA GGCGATTAAG TTGGGTAACG
     3421 CCAGGGTTTT CCCAGTCACG ACGTTGTAAA ACGACGGCCA GTGAGCGCGC GTAATACGAC
     3481 TCACTATAGG GCGAATTGGG TACCTCCACC GCGGTGTCAC TGTAGCCTGC CAGAACACTT
     3541 GTCAACCGAC TGTGTCCACA TTTTTATGCG CACTGACTGG CATGAATGGC CAGAGGCAGG
     3601 CATCAGCAAG TCACGTAGGC CAACGCGTGC GCAGAAACGC TCAAGGCTCG ATTGTGGGTG
     3661 GGGGTTGGTA GCATTTTATC GACCTAAACA AGGTTTACAC TTAGGTGGTG CGGTTTTCCT
     3721 GATCTGGACG GATTCAGCGG TCGCAGATTA TCGATCTGCA AATGGTGTAC ACTTAGGTGT
     3781 CGCGGCTTAT TTAGTTAAGG GAGCTTCGTG GTCGGAGCCT AACAAGTCAA CAGAGACGTA
     3841 TCGCCAATCG TTCGCGGTGA AGAGTCGAAA CTGACAGCAC ATCGTAGGGA AACTGAGAGG
     3901 GTGCTCCTTT CTCTCCGTCG TTTGCGCTGC ACCATCCTGC AAGTGCATAG AAGGAAAGTT
     3961 GTCTGCTGTC GTGGGCAGAC AGCAACAGTC CAGCACTCTA GCGGCATACA GAACGATAAC
     4021 GCATTCACGA GTGGATACAC GCACATCTGC GTCACCCGCA ACTCGCTTTC GTTCTGATTG
     4081 ACAAAAAGAA AACAAGGCGA GGTGAGACTG TGTGAAATGC CACATGAAGA GTCATCCCTT
     4141 TTCTTCGATA AAGGACACAG GGGTCTCTGG CACCCCCTCG TCAGCTCTCT CCGACCCGAG
     4201 GCACTCTCCC TGATCCCTCC GAAAAGAGAG GAAAACGAGA GACGGGCAGC TTCTGTAGGG
     4261 CTATGCAGGG TTTACTTCTC GAACTTTTTG CGAGCGGCGT CGCTCAGGAC GGCGACGTGG
     4321 TCGAAGTCGC GGAACATCTC GTTGAAGTCG TAGCAGCAAC CAACGATCCA GACGTCTTCA
     4381 ATGCTGAAGC CGACGAAGTC GCCCTTCAAG CTGTTGGAGC GATCTGTGCG CTTCTCGACG
     4441 AGGGTGGCGA TTCTCATCGA CTTGGGACCG ACGGCTTTCA GGCGCTCACC GAACTCGGTG
     4501 AGGGTGAAAC CGGTGTCGAC GATGTCCTCA ACAATCAGAA CGTGCTTGTC GCGAAAGATT
     4561 GACAAGTCGT CGCTCAAGAC GGTGAGCTGG CCTGTGCTGT TGTCGTTCTG GTAGGACTTC
     4621 AGGCGGACAT AGTGCTCGAA GAAGGGGGGC ACGCTGGACT CACGACCACT GTACTTCTGT
     4681 ATGGTGGCAA GGTAGTCGAT CAGAAGGTTG AAGAAGCCGC GAGAGCCTTT CAGGATGCAA
     4741 ATGATGTGCA ACTCCTCGCC GAAGTAAGTT CTGTGGATGT CATACGCCAA CTTCTCAACT
     4801 CTGTCCTTGA CCAATCCACC AGGGAGGAGG ATTTTGTCAA TGTAGGGCTT GCAGTGGGGG
     4861 GGCACAAGAA AGTCATCAGC GTTGTAGAAG GTGTTGTCGG GGATATACAT GGGCTCAATA
     4921 CGGCCCTTGC CCTTGCCGTA GTCTTCAATG GGTTTGGACG CCATTTTGCT GGATCTGACA
     4981 ACGCCCCGTA GAGCAGAAAC GCACTACTAA AGCGAAACTT CACCCGTCCC TGCTGCACTC
     5041 AGAGCAGTGC TCCGCACTGC CGTGTGGTAA AATGAAAAGG TTCTACGAGA CACGCGTCTC
     5101 CGGATCGACA AGCGAAGTAT CTGCACACCT GGTCTCGATG TCGAACAAAG CACGGAGGAG
     5161 AGACGGAAAG TGCTTACATC GAACACGGTT ATCAAACCCG AGAAAAAGAA ACGAACAGAA
     5221 GAAAAAGGAA ACCTCCGCAT ACTTTTAAAG AATGAAGTTC CCCGATTTTC CCAAAAATGG
     5281 CGTCATTTTC GCGCACGGCA GTCAGATAAC AGGTGTAGCG GCTGCCCACC AACAGAGACG
     5341 GCGCGGCCGA CAGGACGCTA CTGGGACTGC GAACAGCAGC AAGATCGGAT CTTCCGCGGG
     5401 CGGGTTTGAA TGCAAGGTTT CGTGCTGATC AACTCGAGGT CGACGGTATC GATAAGCTTT
     5461 TACATCCGTT GCCTTTTCCA CGGTCCGTGA TTTCATGTGC GTGCAGCTTC AAAGACTGGT
     5521 CGTTGCGACT AATAAGACTG CAGTGACAGG TCGAATGGTG GGCACCTTGC TGATGACTAT
     5581 CTACTGCAAA GTCTGAGACA ACGAACGAAA CTTCCCACAC GAGGCATTTG AAACTGACGG
     5641 TGTCTAGGTA ATATGCACTG CAAGACACGG TACTGGGGCC TCGCTGAATT AGGGGCCGAT
     5701 CTCGTTGCCC TATCAGTGCT CACAGTGCCG CAACGTAACA CCAGGGCAGG TTCTTGACAG
     5761 TGGCAACAAT GTGCGACGGG CGTGTGAACG TTTCGTAGTC ATAGCGCTAG CACGTACCTA
     5821 GCCACATGGT CGTGAGGAGC TTTACCATGC GTCTAGAAGG TGGATGCGGG ACACGCCTTC
     5881 CTGGCCTTTG GCTCCCGAGA CGCGTGTTCT AACCACAAAC CTTGAGACGC GTGTTCCAAC
     5941 CACGCACCCT GACACGCGTG TTCCAACCAC GCACCCTGAG ACGCGTGTTC TAACCACGCA
     6001 CCCTGAGACG CGTGTTCTAA CCACGCACCC TGAGACGCGT GTTCTGCCGC ACAATGTGCA
     6061 CCTGTAGGAA GCTGTAGTCA CTGCTGATTC TCACTGTTCT CGGCAAGGGC CGACGACCGG
     6121 AGTACAGTTT TTGTGGGCAG AGCCGTTGTG CAGCTTTCCG TTCTTCTCGG TTGTGTCACA
     6181 TGTGTCATTG TCGTGTAAAC ACACGGTTGT ATGTCGGTTT CGCTGCACCA CTTCATTATT
     6241 TCTTCTGGTT TTTTGACGAG TATGCATCTA GACAAAATGG ACAAGAAGTA CAGCATCGGC
     6301 CTGGACATCG GCACCAACTC TGTGGGCTGG GCCGTGATCA CCGACGAGTA CAAGGTGCCC
     6361 AGCAAGAAAT TCAAGGTGCT GGGCAACACC GACCGGCACA GCATCAAGAA GAACCTGATC
     6421 GGCGCCCTGC TGTTCGACAG CGGAGAAACA GCCGAGGCCA CCCGGCTGAA GAGAACCGCC
     6481 AGAAGAAGAT ACACCAGACG GAAGAACCGG ATCTGCTATC TGCAAGAGAT CTTCAGCAAC
     6541 GAGATGGCCA AGGTGGACGA CAGCTTCTTC CACAGACTGG AAGAGTCCTT CCTGGTGGAA
     6601 GAGGATAAGA AGCACGAGCG GCACCCCATC TTCGGCAACA TCGTGGACGA GGTGGCCTAC
     6661 CACGAGAAGT ACCCCACCAT CTACCACCTG AGAAAGAAAC TGGTGGACAG CACCGACAAG
     6721 GCCGACCTGC GGCTGATCTA TCTGGCCCTG GCCCACATGA TCAAGTTCCG GGGCCACTTC
     6781 CTGATCGAGG GCGACCTGAA CCCCGACAAC AGCGACGTGG ACAAGCTGTT CATCCAGCTG
     6841 GTGCAGACCT ACAACCAGCT GTTCGAGGAA AACCCCATCA ACGCCAGCGG CGTGGACGCC
     6901 AAGGCCATCC TGTCTGCCAG ACTGAGCAAG AGCAGACGGC TGGAAAATCT GATCGCCCAG
     6961 CTGCCCGGCG AGAAGAAGAA TGGCCTGTTC GGCAACCTGA TTGCCCTGAG CCTGGGCCTG
     7021 ACCCCCAACT TCAAGAGCAA CTTCGACCTG GCCGAGGATG CCAAACTGCA GCTGAGCAAG
     7081 GACACCTACG ACGACGACCT GGACAACCTG CTGGCCCAGA TCGGCGACCA GTACGCCGAC
     7141 CTGTTTCTGG CCGCCAAGAA CCTGTCCGAC GCCATCCTGC TGAGCGACAT CCTGAGAGTG
     7201 AACACCGAGA TCACCAAGGC CCCCCTGAGC GCCTCTATGA TCAAGAGATA CGACGAGCAC
     7261 CACCAGGACC TGACCCTGCT GAAAGCTCTC GTGCGGCAGC AGCTGCCTGA GAAGTACAAA
     7321 GAGATTTTCT TCGACCAGAG CAAGAACGGC TACGCCGGCT ACATCGATGG CGGAGCCAGC
     7381 CAGGAAGAGT TCTACAAGTT CATCAAGCCC ATCCTGGAAA AGATGGACGG CACCGAGGAA
     7441 CTGCTCGTGA AGCTGAACAG AGAGGACCTG CTGCGGAAGC AGCGGACCTT CGACAACGGC
     7501 AGCATCCCCC ACCAGATCCA CCTGGGAGAG CTGCACGCCA TTCTGCGGCG GCAGGAAGAT
     7561 TTTTACCCAT TCCTGAAGGA CAACCGGGAA AAGATCGAGA AGATCCTGAC CTTCCGCATC
     7621 CCCTACTACG TGGGCCCTCT GGCCAGGGGA AACAGCAGAT TCGCCTGGAT GACCAGAAAG
     7681 AGCGAGGAAA CCATCACCCC CTGGAACTTC GAGGAAGTGG TGGACAAGGG CGCCAGCGCC
     7741 CAGAGCTTCA TCGAGCGGAT GACCAACTTC GATAAGAACC TGCCCAACGA GAAGGTGCTG
     7801 CCCAAGCACA GCCTGCTGTA CGAGTACTTC ACCGTGTACA ACGAGCTGAC CAAAGTGAAA
     7861 TACGTGACCG AGGGAATGAG AAAGCCCGCC TTCCTGAGCG GCGAGCAGAA AAAAGCCATC
     7921 GTGGACCTGC TGTTCAAGAC CAACCGGAAA GTGACCGTGA AGCAGCTGAA AGAGGACTAC
     7981 TTCAAGAAAA TCGAGTGCTT CGACTCCGTG GAAATCTCCG GCGTGGAAGA TCGGTTCAAC
     8041 GCCTCCCTGG GCACATACCA CGATCTGCTG AAAATTATCA AGGACAAGGA CTTCCTGGAC
     8101 AATGAGGAAA ACGAGGACAT TCTGGAAGAT ATCGTGCTGA CCCTGACACT GTTTGAGGAC
     8161 AGAGAGATGA TCGAGGAACG GCTGAAAACC TATGCCCACC TGTTCGACGA CAAAGTGATG
     8221 AAGCAGCTGA AGCGGCGGAG ATACACCGGC TGGGGCAGGC TGAGCCGGAA GCTGATCAAC
     8281 GGCATCCGGG ACAAGCAGTC CGGCAAGACA ATCCTGGATT TCCTGAAGTC CGACGGCTTC
     8341 GCCAACAGAA ACTTCATGCA GCTGATCCAC GACGACAGCC TGACCTTTAA AGAGGACATC
     8401 CAGAAAGCCC AGGTGTCCGG CCAGGGCGAT AGCCTGCACG AGCACATTGC CAATCTGGCC
     8461 GGCAGCCCCG CCATTAAGAA GGGCATCCTG CAGACAGTGA AGGTGGTGGA CGAGCTCGTG
     8521 AAAGTGATGG GCCGGCACAA GCCCGAGAAC ATCGTGATCG AAATGGCCAG AGAGAACCAG
     8581 ACCACCCAGA AGGGACAGAA GAACAGCCGC GAGAGAATGA AGCGGATCGA AGAGGGCATC
     8641 AAAGAGCTGG GCAGCCAGAT CCTGAAAGAA CACCCCGTGG AAAACACCCA GCTGCAGAAC
     8701 GAGAAGCTGT ACCTGTACTA CCTGCAGAAT GGGCGGGATA TGTACGTGGA CCAGGAACTG
     8761 GACATCAACC GGCTGTCCGA CTACGATGTG GACCATATCG TGCCTCAGAG CTTTCTGAAG
     8821 GACGACTCCA TCGATAACAA AGTGCTGACT CGGAGCGACA AGAACCGGGG CAAGAGCGAC
     8881 AACGTGCCCT CCGAAGAGGT CGTGAAGAAG ATGAAGAACT ACTGGCGCCA GCTGCTGAAT
     8941 GCCAAGCTGA TTACCCAGAG GAAGTTCGAC AATCTGACCA AGGCCGAGAG AGGCGGCCTG
     9001 AGCGAACTGG ATAAGGCCGG CTTCATCAAG AGACAGCTGG TGGAAACCCG GCAGATCACA
     9061 AAGCACGTGG CACAGATCCT GGACTCCCGG ATGAACACTA AGTACGACGA GAACGACAAA
     9121 CTGATCCGGG AAGTGAAAGT GATCACCCTG AAGTCCAAGC TGGTGTCCGA TTTCCGGAAG
     9181 GATTTCCAGT TTTACAAAGT GCGCGAGATC AACAACTACC ACCACGCCCA CGACGCCTAC
     9241 CTGAACGCCG TCGTGGGAAC CGCCCTGATC AAAAAGTACC CTAAGCTGGA AAGCGAGTTC
     9301 GTGTACGGCG ACTACAAGGT GTACGACGTG CGGAAGATGA TCGCCAAGAG CGAGCAGGAA
     9361 ATCGGCAAGG CTACCGCCAA GTACTTCTTC TACAGCAACA TCATGAACTT TTTCAAGACC
     9421 GAGATTACCC TGGCCAACGG CGAGATCCGG AAGCGGCCTC TGATCGAGAC AAACGGCGAA
     9481 ACAGGCGAGA TCGTGTGGGA TAAGGGCCGG GACTTTGCCA CCGTGCGGAA AGTGCTGTCT
     9541 ATGCCCCAAG TGAATATCGT GAAAAAGACC GAGGTGCAGA CAGGCGGCTT CAGCAAAGAG
     9601 TCTATCCTGC CCAAGAGGAA CAGCGACAAG CTGATCGCCA GAAAGAAGGA CTGGGACCCT
     9661 AAGAAGTACG GCGGCTTCGA CAGCCCCACC GTGGCCTATT CTGTGCTGGT GGTGGCCAAA
     9721 GTGGAAAAGG GCAAGTCCAA GAAACTGAAG AGTGTGAAAG AGCTGCTGGG GATCACCATC
     9781 ATGGAAAGAA GCAGCTTCGA GAAGAATCCC ATCGACTTTC TGGAAGCCAA GGGCTACAAA
     9841 GAAGTGAAAA AGGACCTGAT CATCAAGCTG CCTAAGTACT CCCTGTTCGA GCTGGAAAAC
     9901 GGCCGGAAGA GAATGCTGGC CTCTGCCGGC GAACTGCAGA AGGGAAACGA ACTGGCCCTG
     9961 CCCTCCAAAT ATGTGAACTT CCTGTACCTG GCCAGCCACT ATGAGAAGCT GAAGGGCTCC
    10021 CCCGAGGATA ATGAGCAGAA ACAGCTGTTT GTGGAACAGC ACAAACACTA CCTGGACGAG
    10081 ATCATCGAGC AGATCAGCGA GTTCTCCAAG AGAGTGATCC TGGCCGACGC TAATCTGGAC
    10141 AAGGTGCTGA GCGCCTACAA CAAGCACAGA GACAAGCCTA TCAGAGAGCA GGCCGAGAAT
    10201 ATCATCCACC TGTTTACCCT GACCAATCTG GGAGCCCCTG CCGCCTTCAA GTACTTTGAC
    10261 ACCACCATCG ACCGGAAGAG GTACACCAGC ACCAAAGAGG TGCTGGACGC CACCCTGATC
    10321 CACCAGAGCA TCACCGGCCT GTACGAGACA CGGATCGACC TGTCTCAGCT GGGAGGCGAC
    10381 GCCTATCCCT ATGACGTGCC CGATTATGCC AGCCTGGGCA GCGGCTCCCC CAAGAAAAAA
    10441 CGCAAGGTGG AAGATCCTAA GAAAAAGCGG AAAGTGGACG GCATTGGTAG TGGGAGCAAC
    10501 GGCAGCAGCG GATCCGTGAG CAAGGGCGAG GAGCTGTTCA CCGGGGTGGT GCCCATCCTG
    10561 GTCGAGCTGG ACGGCGACGT AAACGGCCAC AAGTTCAGCG TGCGCGGCGA GGGCGAGGGC
    10621 GATGCCACCA ACGGCAAGCT GACCCTGAAG TTCATCTGCA CCACCGGCAA GCTGCCCGTG
    10681 CCCTGGCCCA CCCTCGTGAC CACCCTGACC TACGGCGTGC AGTGCTTCAG CCGCTACCCC
    10741 GACCACATGA AGCAGCACGA CTTCTTCAAG TCCGCCATGC CCGAAGGCTA CGTCCAGGAG
    10801 CGCACCATCT CCTTCAAGGA CGACGGCACC TACAAGACCC GCGCCGAGGT GAAGTTCGAG
    10861 GGCGACACCC TGGTGAACCG CATCGAGCTG AAGGGCATCG ACTTCAAGGA GGACGGCAAC
    10921 ATCCTGGGGC ACAAGCTGGA GTACAACTTC AACAGCCACA ACGTCTATAT CACGGCCGAC
    10981 AAGCAGAAGA ACGGCATCAA GGCGAACTTC AAGATCCGCC ACAACGTCGA GGACGGCAGC
    11041 GTGCAGCTCG CCGACCACTA CCAGCAGAAC ACCCCCATCG GCGACGGCCC CGTGCTGCTG
    11101 CCCGACAACC ACTACCTGAG CACCCAGTCC AAGCTGAGCA AAGACCCCAA CGAGAAGCGC
    11161 GATCACATGG TCCTGCTGGA GTTCGTGACC GCCGCCGGGA TCACTCTCGG CATGGACGAG
    11221 CTGTACAAGT AGTTAATTAA TCACCGTTGT GCTCACTTCT CAAATCGACA AAGGAAACAC
    11281 ACTTCGTGCA GCATGTGCCC CATTATAAAG AAACTGAGTT GTTCCGCTGT GGCTTGCAGG
    11341 TGTCACATCC ACAAAAACCG GCCGACTCTA AATAGGAGTG TTTCGCAGCA AGCAGCGAAA
    11401 GTTTATGACT GGGTCCGAAT CTCTGAACGG ATGTGTGGCG GACCTGGCTG ATGTTGATCG
    11461 CCGTCGACAC ACGCGCCACA TGGGTCAATA CACAAGACAG CTATCAGTTG TTTTAGTCGA
    11521 ACCGGTTAAC ACAATTCTTG CCCCCCCGAG GGGGATCGAT CCACTAGTTC TAGAGCGGCC
    11581 GCCACCGCGG TGGAGCT
//
