# Supplementary material for: A Toxoplasma gondii O-glycosyltransferase that modulates bradyzoite cyst wall rigidity is distinct from host homologues
Source: Nat Commun. 2024 May 6;15:3792. doi: 10.1038/s41467-024-48253-w (PMC11074326; doi:10.1038/s41467-024-48253-w)
Supplement: Supplementary file 6 — Supplementary Data 3 [file 41467_2024_48253_MOESM6_ESM.zip › Supplementary_Dataset4/pSMARTBAC2 UPRT-DHFR DHFRp TwStrp-MucOnly-3HA.gb]

LOCUS       pSMARTBAC2_UPRT-DHFR_DHFRp_TwStrp-MucOnly-3HA 14988 bp   11-MAY-2017
EMBL_ID     pSMARTBAC2_UPRT-DHFR_DHFRp_TwStrp-MucOnly-3HA 14988 bp   16-NOV-2016
EMBL_ID     pSMARTBAC2_UPRT-DHFR_DHFRp_TwStrp-MucOnly-3HA 14988 bp   16-NOV-2016
EMBL_ID     pSMARTBAC2_UPRT-DHFR_DHFRp_TwStrp-MucOnly-3HA 14988 bp   04-DEC-2016
UNIMARK     pSMARTBAC2 UPRT-DHFR DHFRp TwStrp-MucOnly-3HA annotations
            pSMARTBAC2 UPRT-DHFR DHFRp TwStrp-MucOnly-3HA
FEATURES             Location/Qualifiers
     misc_feature    1..14988
                     /comment="Molecule is created with Unipro UGENE v1.25"
                     /ugene_name="source"
     source          6..7601
                     /organism="Cloning vector pSMART BAC v2.0"
                     /mol_type="other DNA"
                     /db_xref="taxon:480178"
                     /PCR_primers="fwd_name: SL1, fwd_seq:        
                     cagtccagttacgctggagtc, rev_name: NZ-SR4, rev_seq:        
                     ttgaccatgttggtatgattt"
                     /PCR_primers="fwd_name: SP6 promoter, fwd_seq:        
                     tatttaggtgacactatagaa, rev_name: T7 promoter, rev_seq:   
                       taatacgactcactataggg"
                     /label="source Cloning vector pSMART BAC v2.0"
     primer_bind     complement(63..83)
                     /mismatches=0
                     /label="SR4-seqR"
     rep_origin      5793..6009
                     /note="ori2; oriS"
                     /label="ori2; oriS rep origin"
     rep_origin      6085..6699
                     /note="oriV"
                     /label="oriV rep origin"
     primer_bind     7525..7545
                     /mismatches=0
                     /label="SL1-seqF"
     misc_feature    7571..8381
                     /mismatches=0
                     /ugene_name="verified_seq"
     primer_bind     7582..7629
                     /created_by="User"
                     /label="UPRT5'F w/ adapter"
     primer_bind     7608..7629
                     /created_by="User"
                     /label="UPRT5'F"
     misc_recomb     7608..8758
                     /modified_by="User"
                     /label="UPRT5'"
     5'UTR           8362..8729
                     /Source="annotation"
                     /isDeprecated=0
                     /label="UPRT 5'UTR"
     misc_feature    8388..8565
                     /mismatches=0
                     /ugene_name="verified_seq"
     primer_bind     8466..8488
                     /created_by="User"
                     /label="UPRT5' seqencing primer"
     misc_feature    8571..8600
                     /mismatches=0
                     /ugene_name="verified_seq"
     misc_feature    8712..8720
                     /mismatches=0
                     /ugene_name="verified_seq"
     misc_feature    8739..8778
                     /mismatches=0
                     /note="DHFRpF"
                     /ugene_name="primer_bind"
                     /ugene_group="promoter_bind"
     misc_feature    8739..10513
                     /left_end_term=""
                     /right_end_term=""
                     /left_end_seq=""
                     /right_end_seq=""
                     /left_end_strand="direct"
                     /right_end_strand="direct"
                     /left_end_type="blunt"
                     /right_end_type="blunt"
                     /fragment_source="pSMARTBAC2 UPRT-DHFR DHFRp
                     TwStrp-MucOnly-3HA"
                     /ugene_name="Fragment\ (8739-10513)"
                     /ugene_group="fragments"
     primer_bind     complement(8742..8758)
                     /mismatches=0
                     /label="UPRT5'R-84"
     misc_feature    8759..9223
                     /source_doc="T2 locus KO.gb"
                     /note="dhfr promoter"
                     /ugene_name="promoter"
                     /ugene_group="T2\ locus\ KO\ Fragment\ (2540-3010)"
     misc_feature    complement(8766..8787)
                     /created_by="User"
                     /label="5ex3R"
                     /note="Geneious type: primer_bind_reverse"
     misc_feature    complement(8972..8994)
                     /created_by="User"
                     /label="5ex2R"
                     /note="Geneious type: primer_bind_reverse"
     misc_feature    9064..9083
                     /mismatches=0
                     /note="DHFRpSeqF"
                     /ugene_name="primer_bind"
     misc_feature    9113..9339
                     /mismatches=0
                     /ugene_name="verified_seq"
     misc_feature    complement(9206..9245)
                     /mismatches=0
                     /note="DHFRpR"
                     /ugene_name="primer_bind"
     CDS             9224..10513
                     /mismatches=0
     misc_feature    9224..9254
                     /mismatches=0
                     /note="CST1startF"
                     /ugene_name="primer_bind"
                     /ugene_group="Misc.\ Feature"
     misc_feature    9229..10570
                     /mismatches=0
                     /ugene_name="verified_seq"
     primer_bind     9230..9298
                     /label="signal peptide CST1"
                     /ugene_name="Misc.\ Feature"
     primer          complement(9311..9344)
                     /label="in-fusion 5'R"
                     /ugene_name="primer_bind"
     Region          9314..9319
                     /label="cleavage site"
     misc_feature    complement(9361..9431)
                     /label="105-4 vecR"
                     /ugene_name="primer_bind"
     protein_bind    9362..9457
                     /mismatches=0
                     /label="TwinStrep"
     misc_feature    9412..9451
                     /label="105-4 MOf"
                     /ugene_name="primer_bind"
     misc_feature    complement(9417..9436)
                     /mismatches=0
                     /note="StrepIISeqR"
                     /ugene_name="primer_bind"
     misc_feature    9437..9476
                     /label="Strep2MucOnlyF"
                     /ugene_name="primer_bind"
     primer_bind     complement(9473..9490)
                     /label="Null Primer R"
     primer_bind     9473..9490
                     /mismatches=0
                     /label="MucSeqF"
     Region          9491..10279
                     /label="Muc"
     misc_feature    9520..9670
                     /mismatches=0
                     /ugene_name="verified_seq"
     repeat_unit     9530..9569
                     /label="M1"
     repeat_unit     9570..9595
                     /label="M2"
     repeat_unit     9596..9625
                     /label="M3"
     repeat_unit     9626..9655
                     /label="M4"
     repeat_unit     9656..9685
                     /label="M5"
     repeat_unit     9686..9718
                     /label="M6"
     repeat_unit     9719..9748
                     /label="M7"
     repeat_unit     9749..9778
                     /label="M8"
     repeat_unit     9779..9808
                     /label="M9"
     repeat_unit     9809..9838
                     /label="+M10"
     repeat_unit     9839..9874
                     /label="M11"
     repeat_unit     9875..9904
                     /label="M12"
     repeat_unit     9905..9934
                     /label="M13"
     repeat_unit     9935..9967
                     /label="M14"
     repeat_unit     9968..9997
                     /label="M15"
     repeat_unit     9998..10027
                     /label="M16"
     repeat_unit     10028..10057
                     /label="M17"
     repeat_unit     10058..10084
                     /label="M18"
     repeat_unit     10085..10111
                     /label="M19"
     repeat_unit     10112..10132
                     /label="M20"
     primer_bind     10280..10297
                     /label="MucSeqR"
     primer_bind     complement(10328..10347)
                     /mismatches=0
                     /label="101-colR2MO"
     misc_feature    complement(10410..10439)
                     /label="105-4 MOr"
                     /ugene_name="primer_bind"
     misc_feature    10420..10445
                     /label="105-4 HAf"
                     /ugene_name="primer_bind"
     misc_feature    10430..10513
                     /label="3HA"
                     /ugene_name="protein_bind"
     misc_feature    10515..10928
                     /label="3' UTR HXGPRT"
                     /ugene_name="3'UTR"
     primer_bind     complement(10661..10681)
                     /mismatches=0
                     /label="LIC-tagging-seq-R"
     misc_feature    complement(10913..10938)
                     /label="105-4 HAr"
                     /ugene_name="primer_bind"
     misc_feature    10919..10958
                     /label="105-4 vecF"
                     /ugene_name="primer_bind"
     misc_feature    10919..10938
                     /ugene_name="Misc.\ Feature"
     3'UTR           complement(10929..11492)
                     /label="T2-3'UTR"
     primer_bind     complement(11222..11241)
                     /mismatches=0
                     /label="ColR84-3"
     primer_bind     complement(11472..11492)
                     /created_by="User"
                     /label="T2ko-3'F"
     primer_bind     complement(11484..11523)
                     /label="pUC19wUPRT-vecF"
     misc_feature    complement(11499..11532)
                     /mismatches=0
                     /ugene_name="loxP"
     primer_bind     11508..11547
                     /label="DHFR-loxP-R"
     CDS             complement(11533..13365)
                     /label="dhfr"
     primer_bind     complement(13349..13380)
                     /mismatches=0
                     /label="DHFR-loxP-F"
     primer_bind     13361..13400
                     /mismatches=0
                     /label="TUBp-loxPr"
     misc_feature    complement(13381..13414)
                     /ugene_name="loxP"
     promoter        complement(13415..13733)
                     /label="alpha tubulin TUBA1 promoter"
     misc_difference complement(13541..13543)
                     /label="GTG->CTC"
     misc_difference complement(13584..13585)
                     /label="CC->GG"
     promoter        13740..13872
                     /label="SAG1 promoter"
     primer_bind     complement(13873..13892)
                     /mismatches=0
     primer_bind     complement(13873..13909)
                     /label="DHFR-r-83-3"
     primer_bind     13893..13913
                     /mismatches=0
                     /label="OpenF-UPRT3-83-3"
     misc_recomb     13893..14988
                     /mismatches=0
                     /label="UPRT3' Recomb"
     3'UTR           13906..14037
                     /label="UPRT 3'UTR"
     misc_feature    complement(14069..14988)
                     /mismatches=0
                     /ugene_name="verified_seq"
     primer_bind     complement(14135..14158)
                     /created_by="User"
                     /label="UPRT3' sequencing primer"
                     /note="Geneious type: primer_bind_reverse"
     primer_bind     complement(14968..14988)
                     /created_by="User"
                     /label="UPRT3'R"
                     /note="Geneious type: primer_bind_reverse"
ORIGIN
        1 TTAACAATTC ACGTGACTTG AAGTCGCGGC CGCACTGACC CTATAGTGAG TCGTATTAAT
       61 TTAAATCATA CCAACATGGT CAAATAAAAC GAAAGGCTCA GTCGAAAGAC TGGGCCTTTC
      121 GTTTTAATCT GATCGGCACG TAAGAGGTTC CAACTTTCAC CATAATGAAA TAAGATCACT
      181 ACCGGGCGTA TTTTTTGAGT TATCGAGATT TTCAGGAGCT AAGGAAGCTA AAATGGAGAA
      241 AAAAATCACT GGATATACCA CCGTTGATAT ATCCCAATGG CATCGTAAAG AACATTTTGA
      301 GGCATTTCAG TCAGTTGCTC AATGTACCTA TAACCAGACC GTTCAGCTGG ATATTACGGC
      361 CTTTTTAAAG ACCGTAAAGA AAAATAAGCA CAAGTTTTAT CCGGCCTTTA TTCACATTCT
      421 TGCCCGCCTG ATGAATGCTC ATCCGGAATT TCGTATGGCA ATGAAAGACG GTGAGCTGGT
      481 GATATGGGAT AGTGTTCACC CTTGTTACAC CGTTTTCCAT GAGCAAACTG AAACGTTTTC
      541 ATCGCTCTGG AGTGAATACC ACGACGATTT CCGGCAGTTT CTACACATAT ATTCGCAAGA
      601 TGTGGCGTGT TACGGTGAAA ACCTGGCCTA TTTCCCTAAA GGGTTTATTG AGAATATGTT
      661 TTTCGTCTCA GCCAATCCCT GGGTGAGTTT CACCAGTTTT GATTTAAACG TGGCCAATAT
      721 GGACAACTTC TTCGCCCCCG TTTTCACCAT GGGCAAATAT TATACGCAAG GCGACAAGGT
      781 GCTGATGCCG CTGGCGATTC AGGTTCATCA TGCCGTTTGT GATGGCTTCC ATGTCGGCAG
      841 AATGCTTAAT GAATTACAAC AGTACTGCGA TGAGTGGCAG GGCGGGGCGT AACCTAGGTG
      901 ACAGAAGTCA AAAGCCTCCG GTCGGAGGCT TTTGACTTTC TGCTAGATCG GCCGCATCGA
      961 ATATAACTTC GTATAATGTA TGCTATACGA AGTTATTAGC GATGAGCTCG GACTTCCATT
     1021 GTTCATTCCA CGGACAAAAA CAGAGAAAGG AAACGACAGA GGCCAAAAAG CTCGCTTTCA
     1081 GCACCTGTCG TTTCCTTTCT TTTCAGAGGG TATTTTAAAT AAAAACATTA AGTTATGACG
     1141 AAGAAGAACG GAAACGCCTT AAACCGGAAA ATTTTCATAA ATAGCGAAAA CCCGCGAGGT
     1201 CGCCGCCCCG TAACCTGTCG GATCACCGGA AAGGACCCGT AAAGTGATAA TGATTATCAT
     1261 CTACATATCA CAACGTGCGT GGAGGCCATC AAACCACGTC AAATAATCAA TTATGACGCA
     1321 GGTATCGTAT TAATTGATCT GCATCAACTT AACGTAAAAG CAACTTCAGA CAATACAAAT
     1381 CAGCGACACT GAATACGGGG CAACCTCATG TCCGAGCTCG CGAGCTCGTC GACAGCGACA
     1441 CACTTGCATC GGATGCAGCC CGGTTAACGT GCCGGCACGG CCTGGGTAAC CAGGTATTTT
     1501 GTCCACATAA CCGTGCGCAA AATGTTGTGG ATAAGCAGGA CACAGCAGCA ATCCACAGCA
     1561 GGCATACAAC CGCACACCGA GGTTACTCCG TTCTACAGGT TACGACGACC ATGTCAATAC
     1621 TTGCCCTTGA CAGGCATTGA TGGAATCGTA GTCTCACGCT GATAGTCTGA TCGACAATAC
     1681 AAGTGGGACC GTGGTCCCAG ACCGATAATC AGACCGACAA CACGAGTGGG ATCGTGGTCC
     1741 CAGACTAATA ATCAGACCGA CGATACGAGT GGGACCGTGG TCCCAGACTA ATAATCAGAC
     1801 CGACGATACG AGTGGGACCG TGGTTCCAGA CTAATAATCA GACCGACGAT ACGAGTGGGA
     1861 CCGTGGTCCC AGACTAATAA TCAGACCGAC GATACGAGTG GGACCATGGT CCCAGACTAA
     1921 TAATCAGACC GACGATACGA GTGGGACCGT GGTCCCAGTC TGATTATCAG ACCGACGATA
     1981 CGAGTGGGAC CGTGGTCCCA GACTAATAAT CAGACCGACG ATACGAGTGG GACCGTGGTC
     2041 CCAGACTAAT AATCAGACCG ACGATACGAG TGGGACCGTG GTCCCAGTCT GATTATCAGA
     2101 CCGACGATAC AAGTGGAACA GTGGGCCCAG AGAGAATATT CAGGCCAGTT ATGCTTTCTG
     2161 GCCTGTAACA AAGGACATTA AGTAAAGACA GATAAACGTA GACTAAAACG TGGTCGCATC
     2221 AGGGTGCTGG CTTTTCAAGT TCCTTAAGAA TGGCCTCAAT TTTCTCTATA CACTCAGTTG
     2281 GAACACGAGA CCTGTCCAGG TTAAGCACCA TTTTATCGCC CTTATACAAT ACTGTCGCTC
     2341 CAGGAGCAAA CTGATGTCGT GAGCTTAAAC TAGTTCTTGA TGCAGATGAC GTTTTAAGCA
     2401 CAGAAGTTAA AAGAGTGATA ACTTCTTCAG CTTCAAATAT CACCCCAGCT TTTTTCTGCT
     2461 CATGAAGGTT AGATGCCTGC TGCTTAAGTA ATTCCTCTTT ATCTGTAAAG GCTTTTTGAA
     2521 GTGCATCACC TGACCGGGCA GATAGTTCAC CGGGGTGAGA AAAAAGAGCA ACAACTGATT
     2581 TAGGCAATTT GGCGGTGTTG ATACAGCGGG TAATAATCTT ACGTGAAATA TTTTCCGCAT
     2641 CAGCCAGCGC AGAAATATTT CCAGCAAATT CATTCTGCAA TCGGCTTGCA TAACGCTGAC
     2701 CACGTTCATA AGCACTTGTT GGGCGATAAT CGTTACCCAA TCTGGATAAT GCAGCCATCT
     2761 GCTCATCATC CAGCTCGCCA ACCAGAACAC GATAATCACT TTCGGTAAGT GCAGCAGCTT
     2821 TACGACGGCG ACTCCCATCG GCAATTTCTA TGACACCAGA TACTCTTCGA CCGAACGCCG
     2881 GTGTCTGTTG ACCAGTCAGT AGAAAAGAAG GGATGAGATC ATCCAGTGCG TCCTCAGTAA
     2941 GCAGCTCCTG GTCACGTTCA TTACCTGACC ATACCCGAGA GGTCTTCTCA ACACTATCAC
     3001 CCCGGAGCAC TTCAAGAGTA AACTTCACAT CCCGACCACA TACAGGCAAA GTAATGGCAT
     3061 TACCGCGAGC CATTACTCCT ACGCGCGCAA TTAACGAATC CACCATCGGG GCAGCTGGTG
     3121 TCGATAACGA AGTATCTTCA ACCGGTTGAG TATTGAGCGT ATGTTTTGGA ATAACAGGCG
     3181 CACGCTTCAT TATCTAATCT CCCAGCGTGG TTTAATCAGA CGATCGAAAA TTTCATTGCA
     3241 GACAGGTTCC CAAATAGAAA GAGCATTTCT CCAGGCACCA GTTGAAGAGC GTTGATCAAT
     3301 GGCCTGTTCA AAAACAGTTC TCATCCGGAT CTGACCTTTA CCAACTTCAT CCGTTTCACG
     3361 TACAACATTT TTTAGAACCA TGCTTCCCCA GGCATCCCGA ATTTGCTCCT CCATCCACGG
     3421 GGACTGAGAG CCATTACTAT TGCTGTATTT GGTAAGCAAA ATACGTACAT CAGGCTCGAA
     3481 CCCTTTAAGA TCAACGTTCT TGAGCAGATC ACGAAGCATA TCGAAAAACT GCAGTGCGGA
     3541 GGTGTAGTCA AACAACTCAG CAGGCGTGGG AACAATCAGC ACATCAGCAG CACATACGAC
     3601 ATTAATCGTG CCGATACCCA GGTTAGGCGC GCTGTCAATA ACTATGACAT CATAGTCATG
     3661 AGCAACAGTT TCAATGGCCA GTCGGAGCAT CAGGTGTGGA TCGGTGGGCA GTTTACCTTC
     3721 ATCAAATTTG CCCATTAACT CAGTTTCAAT ACGGTGCAGA GCCAGACAGG AAGGAATAAT
     3781 GTCAAGCCCC GGCCAGCAAG TGGGCTTTAT TGCATAAGTG ACATCGTCCT TTTCCCCAAG
     3841 ATAGAAAGGC AGGAGAGTGT CTTCTGCATG AATATGAAGA TCTGGTACCC ATCCGTGATA
     3901 CATTGAGGCT GTTCCCTGGG GGTCGTTACC TTCCACGAGC AAAACACGTA GCCCCTTCAG
     3961 AGCCAGATCC TGAGCAAGAT GAACAGAAAC TGAGGTTTTG TAAACGCCTC CTTTATGGGC
     4021 AGCAACCCCG ATCACCGGTG GAAATACGTC TTCAGCACGT CGCAATCGCG TACCAAACAC
     4081 ATCACGCATA TGATTAATTT GTTCAATTGT ATAACCAACA CGTTGCTCAA CCCGTCCTCG
     4141 AATTTCCATA TCCGGGTGCG GTAGTCGCCC TGCTTTCTCG GCATCTCTGA TAGCCTGAGA
     4201 AGAAACCCCA ACTAAATCCG CTGCTTCACC TATTCTCCAG CGCCGGGTTA TTTTCCTCGC
     4261 TTCCGGGCTG TCATCATTAA ACTGTGCAAT GGCGATAGCC TTCGTCATTT CATGACCAGC
     4321 GTTTATGCAC TGGTTAAGTG TTTCCATGAG TTTCATTCTG AACATCCTTT AATCATTGCT
     4381 TTGCGTTTTT TTATTAAATC TTGCAATTTA CTGCAAAGCA ACAACAAAAT CGCAAAGTCA
     4441 TCAAAAAACC GCAAAGTTGT TTAAAATAAG AGCAACACTA CAAAAGGAGA TAAGAAGAGC
     4501 ACATACCTCA GTCACTTATT ATCACTAGCG CTCGCCGCAG CCGTGTAACC GAGCATAGCG
     4561 AGCGAACTGG CGAGGAAGCA AAGAAGAACT GTTCTGTCAG ATAGCTCTTA CGCTCAGCGC
     4621 AAGAAGAAAT ATCCACCGTG GGAAAAACTC CAGGTAGAGG TACACACGCG GATAGCCAAT
     4681 TCAGAGTAAT AAACTGTGAT AATCAACCCT CATCAATGAT GACGAACTAA CCCCCGATAT
     4741 CAGGTCACAT GACGAAGGGA AAGAGAAGGA AATCAACTGT GACAAACTGC CCTCAAATTT
     4801 GGCTTCCTTA AAAATTACAG TTCAAAAAGT ATGAGAAAAT CCATGCAGGC TGAAGGAAAC
     4861 AGCAAAACTG TGACAAATTA CCCTCAGTAG GTCAGAACAA ATGTGACGAA CCACCCTCAA
     4921 ATCTGTGACA GATAACCCTC AGACTATCCT GTCGTCATGG AAGTGATATC GCGGAAGGAA
     4981 AATACGATAT GAGTCGTCTG GCGGCCTTTC TTTTTCTCAA TGTATGAGAG GCGCATTGGA
     5041 GTTCTGCTGT TGATCTCATT AACACAGACC TGCAGGAAGC GGCGGCGGAA GTCAGGCATA
     5101 CGCTGGTAAC TTTGAGGCAG CTGGTAACGC TCTATGATCC AGTCGATTTT CAGAGAGACG
     5161 ATGCCTGAGC CATCCGGCTT ACGATACTGA CACAGGGATT CGTATAAACG CATGGCATAC
     5221 GGATTGGTGA TTTCTTTTGT TTCACTAAGC CGAAACTGCG TAAACCGGTT CTGTAACCCG
     5281 ATAAAGAAGG GAATGAGATA TGGGTTGATA TGTACACTGT AAAGCCCTCT GGATGGACTG
     5341 TGCGCACGTT TGATAAACCA AGGAAAAGAT TCATAGCCTT TTTCATCGCC GGCATCCTCT
     5401 TCAGGGCGAT AAAAAACCAC TTCCTTCCCC GCGAAACTCT TCAATGCCTG CCGTATATCC
     5461 TTACTGGCTT CCGCAGAGGT CAATCCGAAT ATTTCAGCAT ATTTAGCAAC ATGGATCTCG
     5521 CAGATACCGT CATGTTCCTG TAGGGTGCCA TCAGATTTTC TGATCTGGTC AACGAACAGA
     5581 TACAGCATAC GTTTTTGATC CCGGGAGAGA CTATATGCCG CCTCAGTGAG GTCGTTTGAC
     5641 TGGACGATTC GCGGGCTATT TTTACGTTTC TTGTGATTGA TAACCGCTGT TTCCGCCATG
     5701 ACAGATCCAT GTGAAGTGTG ACAAGTTTTT AGATTGTCAC ACTAAATAAA AAAGAGTCAA
     5761 TAAGCAGGGA TAACTTTGTG AAAAAACAGC TTCTTCTGAG GGCAATTTGT CACAGGGTTA
     5821 AGGGCAATTT GTCACAGACA GGACTGTCAT TTGAGGGTGA TTTGTCACAC TGAAAGGGCA
     5881 ATTTGTCACA ACACCTTCTC TAGAACCAGC ATGGATAAAG GCCTACAAGG CGCTCTAAAA
     5941 AAGAAGATCT AAAAACTATA AAAAAAATAA TTATAAAAAT ATCCCCGTGG ATAAGTGGAT
     6001 AACCCCAAGG GAAGTTTTTT CAGGCATCGT GTGTAAGCAG AATATATAAG TGCTGTTCCC
     6061 TGGTGCTTCC TCGCTCACTC GACCGGGAGG GTTCGAGAAG GGGGGGCACC CCCCTTCGGC
     6121 GTGCGCGGTC ACGCGCACAG GGCGCAGCCC TGGTTAAAAA CAAGGTTTAT AAATATTGGT
     6181 TTAAAAGCAG GTTAAAAGAC AGGTTAGCGG TGGCCGAAAA ACGGGCGGAA ACCCTTGCAA
     6241 ATGCTGGATT TTCTGCCTGT GGACAGCCCC TCAAATGTCA ATAGGTGCGC CCCTCATCTG
     6301 TCAGCACTCT GCCCCTCAAG TGTCAAGGAT CGCGCCCCTC ATCTGTCAGT AGTCGCGCCC
     6361 CTCAAGTGTC AATACCGCAG GGCACTTATC CCCAGGCTTG TCCACATCAT CTGTGGGAAA
     6421 CTCGCGTAAA ATCAGGCGTT TTCGCCGATT TGCGAGGCTG GCCAGCTCCA CGTCGCCGGC
     6481 CGAAATCGAG CCTGCCCCTC ATCTGTCAAC GCCGCGCCGG GTGAGTCGGC CCCTCAAGTG
     6541 TCAACGTCCG CCCCTCATCT GTCAGTGAGG GCCAAGTTTT CCGCGAGGTA TCCACAACGC
     6601 CGGCGGCCGG CCGCGGTGTC TCGCACACGG CTTCGACGGC GTTTCTGGCG CGTTTGCAGG
     6661 GCCATAGACG GCCGCCAGCC CAGCGGCGAG GGCAACCAGC CGAGGGCTTC GCCCTGTCGC
     6721 TCGACTGCGG CGAGCACTAC TGGCTGTAAA AGGACAGACC ACATCATGGT TCTGTGTTCA
     6781 TTAGGTTGTT CTGTCCATTG CTGACATAAT CCGCTCCACT TCAACGTAAC ACCGCACGAA
     6841 GATTTCTATT GTTCCTGAAG GCATATTCAA ATCGTTTTCG TTACCGCTTG CAGGCATCAT
     6901 GACAGAACAC TACTTCCTAT AAACGCTACA CAGGCTCCTG AGATTAATAA TGCGGATCTC
     6961 TACGATAATG GGAGATTTTC CCGACTGTTT CGTTCGCTTC TCAGTGGATA ACAGCCAGCT
     7021 TCTCTGTTTA ACAGACAAAA ACAGCATATC CACTCAGTTC CACATTTCCA TATAAAGGCC
     7081 AAGGCATTTA TTCTCAGGAT AATTGTTTCA GCATCGCAAC CGCATCAGAC TCCGGCATCG
     7141 CAAACTGCAC CCGGTGCCGG GCAGCCACAT CCAGCGCAAA AACCTTCGTG TAGACTTCCG
     7201 TTGAACTGAT GGACTTATGT CCCATCAGGC TTTGCAGAAC TTTCAGCGGT ATACCGGCAT
     7261 ACAGCATGTG CATCGCATAG GAATGGCGGA ACGTATGTGG TGTGACCGGA ACAGAGAACG
     7321 TCACACCGTC AGCAGCAGCG GCGGCAACCG CCTCCCCAAT CCAGGTCCTG ACCGTTCTGT
     7381 CCGTCACTTC CCAGATCCGC GCTTTCTCTG TCCTTCCTGT GCGACGGTTA CGCCGCTCCA
     7441 TGAGCTTATC GGGTCCACTC GCGAACGCAG AAAGGCCCAC CCGAAGGTGA GCCAGTGTGA
     7501 TTACATTTGC GGCCTAACTG TGGCCAGTCC AGTTACGCTG GAGTCACTAG TATTTAGGTG
     7561 ACACTATAGA AGCGGCCGCG ACAACTTGTC CACGTGGAAT TGTTAACGTG AGCTCATGCT
     7621 GGAGCTTCGT ATGGATAGGG TTACCCTGGT ACACTCGGAA ATGTTCTTTG AACGCGGCTG
     7681 GTGTGGCTTC TTGTCCCTGG GTGTTTCCTC TCCTCCTTCG ACACGTGTTT TTTTCTGCTT
     7741 TTTCCTGCGC CACCCGCTGT GCCTAGTATC GAAAGCTGTA GAGTTGCCAC CCTGATCTTC
     7801 TCCCTTCCAA CTCTCCGCTT CGACACACCC CCCAACGACT TGTTGTGAAG CTCTGGCCCC
     7861 CCTGTTTCGG TTGTGACAGG CTCTCCAGGC GCTCTTGCAC TCTCCAGTCC AGCTGGTGTC
     7921 ATAGAACCGT TATCTCTAGA GTGCCACGAA AGAGCCCCCT CCTTTTATTC GTTGTTTCCC
     7981 CTGGGTACGA GCTATCTTGT GGCTTTCTTT GCTTGGGGAT GACCCTTGTC GTGACCTTCT
     8041 ATGCGTTCTC GATGAGAAAC CGTCGACTCT TCGTTGCATG CAGGGGTTTC TGCGCGAAGA
     8101 TACTCTCCCA CAGAGCCACA GAAAGTGGTA GCCGCTGTTT TCCAACGCAG CGTACGTACC
     8161 TAGAGATCCT TCCAGGAAAC GCTGAGCCTC CGCTGTGACT GATTTTCTGC ACGTTGGCAC
     8221 GTGGATATCG CGATCCCCTG TCCCCTCCAC TGCATGCAGT GTGGCGGTAA GACGAGGGCC
     8281 ATATCGATCC CATGGCAGCT GCTGTGTGGG GTGCCGCCAT ACGTAGGGGT ACGATTTCTG
     8341 GTCCTGCCCA ACTTCCCGCC TGGTTGATTC GAGCAACTTA CAAGGACAAG GCAATTAACC
     8401 ATCTTGCTAT TTTTCCTGTT TTCGTCGTCA TCGGCTGTCC TAGCTCTCAC GGCTACCCAT
     8461 CGTTTTCCCA AGCGCTGTCA AGTGATGCCA TTGGTTACAC TGGACAAAGG CCCTGCAAAT
     8521 ACGCGTGCCT CCATCATCGA TCCCCCTTTA TCTACTTTCT CGCTTTCCGT TATCCCTTCT
     8581 GTCTGCTTTT TCTTTTCTCG GCTCCATCTC ATTCCCCTCG TTCCTTGTAG CGGCCCCGGC
     8641 TTCTACGTTC CGCCTGCGAT TCCCGTATTG GTCACGCCTC CACAAGGCGT ATTCCTTTTT
     8701 TCGTCGGACC TTTCCACAGG GCTTCTAAAA TGGCGCAGGT CCCAGCGAGC GGAAAGCTTT
     8761 GATCAGCACG AAACCTTGCA TTCAAACCCG CCCGCGGAAG ATCCGATCTT GCTGCTGTTC
     8821 GCAGTCCCAG TAGCGTCCTG TCGGCCGCGC CGTCTCTGTT GGTGGGCAGC CGCTACACCT
     8881 GTTATCTGAC TGCCGTGCGC GAAAATGACG CCATTTTTGG GAAAATCGGG GAACTTCATT
     8941 CTTTAAAAGT ATGCGGAGGT TTCCTTTTTC TTCTGTTCGT TTCTTTTTCT CGGGTTTGAT
     9001 AACCGTGTTC GATGTAAGCA CTTTCCGTCT CTCCTCCGTG CTTTGTTCGA CATCGAGACC
     9061 AGGTGTGCAG ATCCTTCGCT TGTCGATCCG GAGACGCGTG TCTCGTAGAA CCTTTTCATT
     9121 TTACCACACG GCAGTGCGGA GCACTGCTCT GAGTGCAGCA GGGACGGGTG AAGTTTCGCT
     9181 TTAGTAGTGC GTTTCTGCTC TACGGGGCGT TGTCAGATCC AAAATGAAAT TATCTTATTT
     9241 CTTTTTCGCG CTGTCAAGCA GTGGAGCAAC CCTGCTTTTA TTCGCCGTTA CGCAGCTAGC
     9301 AACCCAGGTG TCCGGGTTCG ATCTGGAAGA ACCCCGAGAT CTGAGGCATG AGATGAAGAA
     9361 ATCGGCTTGG TCGCACCCGC AATTTGAAAA AGGTGGAGGG TCGGGCGGCG GTTCGGGAGG
     9421 TTCCGCATGG TCTCATCCTC AGTTCGAGAA GGGCGGTGGA TGCCGCCAAC CAGACCCACT
     9481 GCAACATGAA ACGTGCACAG TACGTGTAAC CGTGTTGCCG CCTGCGGCGC AGCCGACAAC
     9541 TACAACGACG ACAACCACTA CTACGACAAT CAAGCCAACA ACGACTACTA CAACCAGAAA
     9601 ACCTACCACA ACAACAACCA CAACCAGGAG ACCTACCACA ACTACAACAA CAACAAAGAA
     9661 ACCTACCACA ACAACGACTA CAACCAGGAA ACCTAGAACA ACAACGACCA CTACAACCAA
     9721 AAAACCTACC ACAACAACAA CCACAACCAG GAAACCTACC ACAACAACAA CTACAACCAA
     9781 GAAACCTACC ACAACAACAA CTACAACCAA GAAACCTACC ACAACAACAA CTACAACCAA
     9841 GAAACCTACT ACAACGACGA CAACAACAAC AACCAGGAAA CCTACCACAA CAACAACTAC
     9901 AACCAAGAAA CCTACCACAA CAACAACTAC AACCAAGAAA CCTACCACAA CAACGACAAC
     9961 AACAACCAAG AAACCTACTA CAACAACAAC TACAACCAAG AAACCAACAA CTACTACTAC
    10021 TACAACCAGG AAACCTACCA CAACAACAAC TACGACCAGG AAACCAACAA CAACTACTAC
    10081 AACCAACAAG CCTACCACAA CGACAACAAC TAGAACACCT ACCACAACAA CATCGAAACC
    10141 GCCTGTGGTT TTCGAGCTTC CTTCCGAATT TATCGAAGAA ACAGCCACAA CAACCAGGGC
    10201 GACCATCTCG CTGCGTGCGA GGTCAGCGGC AGCACCAACT TCAACTACTA CAGTCGGACC
    10261 AACAACACCT GCTACGTCAC TCTTCGACTG GAGCAGTAAA GTAGCCTCCC TGGCAGGCCA
    10321 GTGGAGCTTT TCAGGAGCTC TGCAGGGAAC TGCCGGTTCC CGATCTGGTG TTTATGAAGC
    10381 TCCAATCACT CAACTGCCCC CCCCTCTTTT GGTGCCTTTT AAGATCGACT ACCCGTACGA
    10441 CGTCCCGGAC TACGCTGGCT ATCCCTATGA TGTGCCCGAT TATGCGTATC CTTACGATGT
    10501 TCCAGATTAT GCCTAACCCG GGCATATGTA GAAAAGTTGT AACGTTAGTA AACGTAACAC
    10561 ACGGGTATAA TGCCATTTAA TGGCGCCGTA TATTTTTCAC TCCCCCTCTC CGATAGGAGG
    10621 AAAAAGACGA TCCGTCTGCG AATGTATATT ACATCGACCG GCCATAGTAC GAGAAGTGGT
    10681 GCCGGTATTG TTCTGTCCGG GGGATGTACC ATCCTATTTT TTGTATATGT CGTTCTTGTC
    10741 GGGGAGCAAC AGCCCATCTT CCGGCTATTG TCTCGTATCA GTTGTGAAAC AGACTGCGTT
    10801 TTGCCGAAAA TGAGTCCTAT GTCCGATGGC TATTTGTACC GCTTCGTACC ATTTCGCTTG
    10861 TCAGCTGTAA TCAACCGAAT TCATTTGGCG AGACATGATT CCGATTAAAT TCTTTACTGC
    10921 GCGTGCTCTG TCTCTTAGTT CAAAAATCTG TTTTAAACGG CTGTTGATGG AACCCGGCTC
    10981 GGCGCTTCGC CAGCACCAGC GAAAGCAGTA TCGCTACACC AAAAGAAGAG ACTTCCGACG
    11041 ACTGTGTCTT CAAACGGAAA AAAGAGACGT TCTGCGCGCT GAGCCTCGAT GTGAAAGAAA
    11101 AAGTCAGTGT ACACTATTTC CCCTCTGAGT CGAGGAGAAA CCAAGACGCG GAATTTACAC
    11161 CGAGAGACAC TCGGAGTTCC TCCGGTGTCT GTACATCGGA CCATATGTAT GTACACCTAA
    11221 ATTTCTCGTG CCAGTTGGAG CGCCAGCCAA CTTCGCGATT CTGCTTTTTT TCGTTTATCT
    11281 ACACGCTCGT TTTTGTGGCG CCGGGTTCGT TTGTACAGCT CTTTGCAGTC TGCATTCGGC
    11341 GACGGGTGTG CTCTTCCGTG GATCGCCTTC TCCCCCGTCG CGTATAGCCG TTCTGCCTCC
    11401 TGGGTGTCGC CGTTTTCCCC GTTTGGGGGG TTTCGTTGCG AACGCCGGGA GAACTGAAAC
    11461 GGCCGCCTTG TGTGCCGTTT CTCGCTTACG CTGGTACCAT AACTTCGTAT AATGTATGCT
    11521 ATACGAAGTT ATCTAGACAG CCATCTCCAT CTGGATTCGT CCGTGCGGGA CGTAGCCCAC
    11581 GACCTCAAAA TCCTCGGCGG TGAAATCGTC GATTTCCTTG ATGCGTTCCT TGTTGAGGAT
    11641 GTTCACAATG GGGAACGGTC TCGGTTCTCT CCGCAGCTGC TCTTTTAAAG CCTCGACATG
    11701 GTTCGTGTAG ACATGCGTGT TCCCCATGAA GTGAATGAAC TCCTTAGGTT TTAGGTTGCA
    11761 GACGTGTGCA ACCATGAGCG TCAAAAGCGA ATAGGAAGCG ATGTTGAAGG GGACGCCGAG
    11821 GCCGACATCG CACGACCGCT GATACATGAT GCACGACAGC TCCTTCTGGT CGTTCACGTA
    11881 GAACTGGCAC AACAAGTGAC AAGGCGGCAG CGCCATTTCG TCCAGCGCTG CAGGATTCCA
    11941 GGCAGTCATG AGCATGCGAC GATCTGTTGG ATTCGTTCTC AGCATCTGGA TCACATTCTT
    12001 CAGCTGGTCG ACGCCCTGCC CTGTGTAGTC TGTGTGCATG TCTTTGTATG CCGCGCCGAA
    12061 GTGTCTCCAC TGGAAGCCGT AGCCCGGGCC GATGTCTCCG ACCTCTCGGT GGGGGAGATT
    12121 GCGCGAATCG AGGAACTCGC GTGTCACATT CTTGTCCCAG ATCTTCACGC CCTTCTCAGA
    12181 AAGATGGTTT GCGTTCGTGT CGCCGCGAAT GAACCACAGC AACTCTTCGA GGACCCCTTT
    12241 CCAGAACACA CGCTTTGTGG TGAGAAGTGG AAAGGCCTGA TCCAGCGAGT AGCGCATAGT
    12301 GCAGCCGAAT TTGGAGATGA CACCAACGCC CGTTCGGTCA TCCATTGTCC TTCCATTGTT
    12361 AATAATGTCG GCAATGAGAT CAAGGTACTG GAATTCTTCA TGGCCTCTAA AGTGAACATG
    12421 CGGAACGGCC CGAATCAGTT CCTTTTGCTC GCGTTTTTTC CGGTCTTCTT CGTCCATCCA
    12481 CGCCAACACC GGGGCAATGG CTGCGGCCGA AGAAGGAGCC TGCAACCCGT GCACGGGAGT
    12541 TGTCTCCCTC GTGGACGTCA AGGAGCTCAT TGCGTTGCTC GGTTCCGCAG TGGCTGCGTC
    12601 GTCAGTCTTC CTTCTCTTCT CGAGAACCAC GGAGTCGTAG GGTACCCCGT TGTCTGAGAA
    12661 GGTCTTGGAA ATGAAGATGG GTCGATACGT CGCTTCATTG TCCTTCTCTC TTCCGAGCTC
    12721 CGGACAAAAG GGAACGAACA CAGACTCGGC AGGAGCTGCA GCCTGCGCAG CAGTTGATTT
    12781 GTTTGAAAGA ATGTCATCTC CGGGGAACGC AGGGAAGAAA ACGTCGCACG GAAACTCGCG
    12841 GGCTACACGC GTGATGTACA GGTGAGAGGC AACGCCCAGA GACAGCGCTG CCTCGTACAG
    12901 TCCCGCTCCT CCCACGACAA AAATCTGGTC GACAGAATCC TTGTACTCTT CCTCCAGAAG
    12961 GCTGAGAGCT GCTGGGAGTG AAGCACAGAC TCGGACGCGC TGCTGGCCTT CAGCTTGAGG
    13021 CTTCTCCGCC GCAATGTCTT CTTCTTTGAG GGAAGAGGAA ACGACGATGT TCAATCTGTC
    13081 CACGAGGGGT CTAAACTTTC GAGGCATGCT TTCCCAGTTT TTCCGTCCCA TGACAACGGC
    13141 GTTGAATCTC TTGCCGACTG ATGGAGAGGG AAGTCCAGAG TCGCCCGTCT TTGCAAATTT
    13201 CCTGGGAAGC CACCCGTTCA GGCGACTGGC TTCTTCGGGC GTCGTTTTTG TCACACGACG
    13261 AAAGTGTTTG AAATCTGTGG TCAAGTGGGG CCACGGGAGG CCGTTGTTGA TGCCGATGCC
    13321 CCTCTTGGGG GTCATCGCGA CGACCAGACA CACCGGTTTC TGCATTTTTG TCGGAATTCT
    13381 ATAACTTCGT ATAATGTATG CTATACGAAG TTATAGAAAA AATGCCAACG AGTAGTTTTC
    13441 CGCAAGAACT TCACACAAGG TGATTGTGTA ACACCGTTTG GTGGATGTCT TCTGCGCGGG
    13501 TTGCGTCGTC AGGGACGGCG AACGAGTGCT TGTTCTCTAC GAGACTCGCA AAGAGAAGGA
    13561 AAGGGCGAAA TTCAAGAGAG AATCCAACAA GGAGGACTCT CTGCTAATAT TCGCCGCCTT
    13621 TAACACATCT AAAAGTTCAC AGAGAACAAA CAAAATGTTT CTGACACATC CCCTTCGTGC
    13681 GCGCGCATCT CCACCGGTCC AACCAGGATC ACCAACCGCA CCCAATGCAG GCAAGCTTAA
    13741 CCACAAACCT TGAGACGCGT GTTCCAACCA CGCACCCTGA CACGCGTGTT CCAACCACGC
    13801 ACCCTGAGAC GCGTGTTCTA ACCACGCACC CTGAGACGCG TGTTCTAACC ACGCACCCTG
    13861 AGACGCGTGT TCAAGCTTAT CGATACCGTC GATGGAACCA TGTAGGTCTC TAGTTTTTTT
    13921 GACAGACCGC TGACGGAATC GCGGACTGGA AGAAGCACGC CTCAAGAGGA TAAACACCAT
    13981 TTTTATTTTT GTCTCGCTCC CACGTCCCTC ACCATCGGCA GGAACACAGA AAAAAAGTTT
    14041 TAGTTGTGAG GCTGCCTGGT GCGCGACAAG CAGTTGCGCT TTTTTGTGCC ACGGGGTATA
    14101 TCTTTGGTCG CGCTCCTGTC ACGACTGTTG TTAGTCATGG ACCGGACGAT TTCTTCGTAT
    14161 CAGGCACAGA GTCCCGTACA CCTGTAACGG GAATGTTTAC GAGGCGGCGT GCATCCCGTT
    14221 CCTCGTCCAT CTCGAGTTTT ATTTCCCTTT CCTTTGTTCG AGATTCTGCT GTCCAGAACG
    14281 AGACAGGGAA GCGAAGTGGT AGTGCCAGGA AGGGCGCAGC TTAATTGCTC CTCTTCACCT
    14341 TAAGTCGTTT ACTTGTGCCC AAGAAGTGTT CTTCACGATT ACCTTGTGTG TTTCCGCCGT
    14401 TCTTTGCTTT TTGTTCGCGC TGCTCGGAAA CATTTACAAC CTCATATCTA GATGTTGTTG
    14461 AAGCAATGTG AAGAATGGTC CACGTTACAT TCTCTAACGG AATTTTAACG GTGTGGGATG
    14521 GACAAGCAAT GCATATGCGA TGTCGAACCC TCGAAAACCC GTAATGTGCG ACCACGTCCT
    14581 GGGTGAAGCA AACGCGTTTC CACATACAGT CGGTATCGAT GTCACGCTTG CCAGTTCGTG
    14641 TAGGGAAGTT GGCGTGTTTT TTTTTCCACG GTGGGGATTG AACAGTGTCA TTGCCCAGAC
    14701 CATGGCAGTA CCAAGTCTGC TCTGATGAAG TGCGCCACCA GCATTCTGTT TTTTCGCTCC
    14761 CACGAGGGTG GAACCTCTAG CACACAACTT CTCTCTTCTG AGGTTGCCGA AAAACTGTCT
    14821 GCTAATTTAT CGAGTTATTT GAACTACGGG ACCAACGGGC AGAGACTGTT TTCACTCGGA
    14881 TGTCGTACAG TTGACGTCGC GACGAAAGGC ACATGACCAA GGCGATTTTT TTTATTTTCT
    14941 GGTTCATCCG GCTATCCACC AGTGTTGCTT CGGTCGATCG AACGCCAG
//
