# Supplementary material for: A Toxoplasma gondii O-glycosyltransferase that modulates bradyzoite cyst wall rigidity is distinct from host homologues
Source: Nat Commun. 2024 May 6;15:3792. doi: 10.1038/s41467-024-48253-w (PMC11074326; doi:10.1038/s41467-024-48253-w)
Supplement: Supplementary file 6 — Supplementary Data 3 [file 41467_2024_48253_MOESM6_ESM.zip › Supplementary_Dataset4/T3_Y617stop.gb]

LOCUS       region_[3305_3522]       148 bp                         17-AUG-2022
EMBL_ID     region_[3305_3522]       148 bp                         16-AUG-2022
EMBL_ID     region_[3305_3522]       218 bp                         16-AUG-2022
EMBL_ID     region_[3305_3522]       148 bp                         17-AUG-2022
UNIMARK     region [3305 3522] annotations
            region [3305 3522]
FEATURES             Location/Qualifiers
     misc_feature    18..57
                     /ugene_name="Recombination"
                     /ugene_group="Mutation"
     misc_feature    18..109
                     /note="T3DonorY617stopF"
                     /ugene_name="primer_bind"
                     /ugene_group="Mutation"
     misc_feature    complement(18..109)
                     /note="T3DonorY617stopR"
                     /ugene_name="primer_bind"
                     /ugene_group="Mutation"
     misc_feature    25..148
                     /ugene_name="gene_loci"
     misc_feature    41..63
                     /note="gRNA6"
                     /ugene_name="gRNA"
     misc_feature    57..58
                     /note="cut6"
                     /ugene_name="cut"
     misc_feature    complement(64..86)
                     /note="gRNA5"
                     /ugene_name="gRNA"
     misc_feature    66..68
                     /note="Y617"
                     /ugene_name="Mutation"
     misc_feature    68..68
                     /note="C->G"
                     /ugene_name="Mutation"
     misc_feature    69..70
                     /note="cut5"
                     /ugene_name="cut"
     misc_feature    70..109
                     /ugene_name="Recombination"
                     /ugene_group="Mutation"
ORIGIN
        1 GTATAGTGTA TACGATGAAG TGCATGTTAC CTGCTCCCAT GTTTCAGATC TGGTCGTGGA
       61 CGGCCTAGAA TCCACCCGAT ACATTCACGT TTCCGTCGGT TAGCAGATCA ATCCGAAGTG
      121 GCTAAGAAAG TAAAGGAAAA GACGATTC
//
