# Supplementary material for: A Toxoplasma gondii O-glycosyltransferase that modulates bradyzoite cyst wall rigidity is distinct from host homologues
Source: Nat Commun. 2024 May 6;15:3792. doi: 10.1038/s41467-024-48253-w (PMC11074326; doi:10.1038/s41467-024-48253-w)
Supplement: Supplementary file 6 — Supplementary Data 3 [file 41467_2024_48253_MOESM6_ESM.zip › Supplementary_Dataset4/T3_33X_original_region.gb]

LOCUS       region_[4239_4370]       132 bp                         15-MAR-2023
UNIMARK     region [4239 4370] annotations
            region [4239 4370]
FEATURES             Location/Qualifiers
     misc_feature    1..40
                     /mismatches=0
     gene            1..132
                     /Source="annotation"
                     /Note="UDP-N-acetyl-D-galactosamine:polypeptide
                     N-acetylgalactosaminyltransferase T3, putative"
                     /soTerm="protein_coding"
                     /product="UDP-N-acetyl-D-galactosamine:polypeptide
                     N-acetylgalactosaminyltransferase T3, putative"
                     /taxon="Toxoplasma gondii ME49"
                     /isDeprecated=0
                     /isPseudo=0
                     /modified_by="User"
                     /label="T3"
     CDS             1..132
                     /Source="annotation"
                     /isDeprecated=0
                     /label="CDS"
     misc_feature    110..132
                     /mismatches=0
ORIGIN
        1 TCAAGCACAT CGCCGGCGGG ATAGGCTGCA AGCTGGGGTT TCTCTGGAAG CTGATGGAGC
       61 ACTCGTACGA GGGCCACCAG ACCGCGCGAC TGCCGCCGGA GGAACGCCAA CCGTCTCCGA
      121 CCGACTTTCA GA
//
