# Supplementary material for: A Toxoplasma gondii O-glycosyltransferase that modulates bradyzoite cyst wall rigidity is distinct from host homologues
Source: Nat Commun. 2024 May 6;15:3792. doi: 10.1038/s41467-024-48253-w (PMC11074326; doi:10.1038/s41467-024-48253-w)
Supplement: Supplementary file 8 — Source Data [file 41467_2024_48253_MOESM8_ESM.xlsx]

## Sheet: Fig.1c,S2a,S2b_replicate1
5536	4626	910	7956	0.114379	30	0.00381264	5e-08	76252.7		CST1.1	CST1.2	CST1.3	CST1.4
5715	4626	1089	7956	0.136878	30	0.00456259	5e-08	91251.9		76252.7	3.8418e+06	2.4023e+06	1.15068e+07
4023	4626	-603	7956	-0.0757919	30	-0.0025264	5e-08	-50527.9		91251.9	4.59511e+06	2.42735e+06	1.02157e+07
50474	4626	45848	7956	5.76269	30	0.19209	5e-08	3.8418e+06			3.99053e+06	2.13759e+06	1.19835e+07
59464	4626	54838	7956	6.89266	30	0.229755	5e-08	4.59511e+06
52249	4626	47623	7956	5.9858	30	0.199527	5e-08	3.99053e+06
33295	4626	28669	7956	3.60344	30	0.120115	5e-08	2.4023e+06		SRS13.1	SRS13.2	SRS13.3	SRS13.4
33594	4626	28968	7956	3.64103	30	0.121368	5e-08	2.42735e+06		151081	3.01645e+07	174376	1.83662e+07
30136	4626	25510	7956	3.20639	30	0.10688	5e-08	2.13759e+06		123261	3.02803e+07	313977	1.58864e+07
141948	4626	137322	7956	17.2602	30	0.575339	5e-08	1.15068e+07		92257.4	3.31061e+07	147981	2.26466e+07
126540	4626	121914	7956	15.3235	30	0.510784	5e-08	1.02157e+07
147637	4626	143011	7956	17.9752	30	0.599175	5e-08	1.19835e+07
6429	4626	1803	7956	0.226621	30	0.00755405	5e-08	151081		Muc5Ac	Muc5Ac-3	Muc5Ac-13	Muc5Ac-3, 13
6097	4626	1471	7956	0.184892	30	0.00616306	5e-08	123261		119826	3.37696e+07	5.89351e+07	8.20308e+07
5727	4626	1101	7956	0.138386	30	0.00461287	5e-08	92257.4		236300	4.10406e+07	6.72325e+07	7.32001e+07
364609	4626	359983	7956	45.2467	30	1.50822	5e-08	3.01645e+07		139936	3.08396e+07	7.74442e+07	8.00551e+07
365991	4626	361365	7956	45.4204	30	1.51401	5e-08	3.02803e+07
399714	4626	395088	7956	49.6591	30	1.6553	5e-08	3.31061e+07
6707	4626	2081	7956	0.261564	30	0.00871879	5e-08	174376
8373	4626	3747	7956	0.470965	30	0.0156988	5e-08	313977
6392	4626	1766	7956	0.221971	30	0.00739903	5e-08	147981
223808	4626	219182	7956	27.5493	30	0.918309	5e-08	1.83662e+07
194214	4626	189588	7956	23.8296	30	0.794319	5e-08	1.58864e+07
274890	4626	270264	7956	33.9698	30	1.13233	5e-08	2.26466e+07
6056	4626	1430	7956	0.179739	30	0.00599129	5e-08	119826
7446	4626	2820	7956	0.354449	30	0.011815	5e-08	236300
6296	4626	1670	7956	0.209904	30	0.00699682	5e-08	139936
407632	4626	403006	7956	50.6543	30	1.68848	5e-08	3.37696e+07
494405	4626	489779	7956	61.561	30	2.05203	5e-08	4.10406e+07
372666	4626	368040	7956	46.2594	30	1.54198	5e-08	3.08396e+07
707957	4626	703331	7956	88.4026	30	2.94675	5e-08	5.89351e+07
806979	4626	802353	7956	100.849	30	3.36163	5e-08	6.72325e+07
928845	4626	924219	7956	116.166	30	3.87221	5e-08	7.74442e+07
983581	4626	978955	7956	123.046	30	4.10154	5e-08	8.20308e+07
878196	4626	873570	7956	109.8	30	3.66001	5e-08	7.32001e+07
960004	4626	955378	7956	120.083	30	4.00276	5e-08	8.00551e+07
								1	2	3	4	5	6	7	8	9	10	11	12
	Software Version	3.11.19					A	Reaction 1	Reaction 2	Reaction 3	Reaction 4	Reaction 5	Reaction 6	Reaction 7	Reaction 8	Reaction 9	Reaction 10	Reaction 11	Reaction 12
							B	Reaction 1	Reaction 2	Reaction 3	Reaction 4	Reaction 5	Reaction 6	Reaction 7	Reaction 8	Reaction 9	Reaction 10	Reaction 11	Reaction 12
	Experiment File Path:						C	Reaction 1	Reaction 2	Reaction 3	Reaction 4	Reaction 5	Reaction 6	Reaction 7	Reaction 8	Reaction 9	Reaction 10	Reaction 11	Reaction 12
	Protocol File Path:	C:\Users\NIDCR-SBU\Desktop\Abbie\UDPGlo7.30.21.prt					D		Reaction 14	Reaction 15	Reaction 16
	Plate Number	Plate 1					E
	Date	2022-10-15					F	25	12.5	6.25	3.125	1.5625	0.78125	0.390625	0.195312	0.0976562	0.0488281	0.0244141	0
	Time	14:41:28					G	25	12.5	6.25	3.125	1.5625	0.78125	0.390625	0.195312	0.0976562	0.0488281	0.0244141	0
	Reader Type:	Synergy Neo2					H	25	12.5	6.25	3.125	1.5625	0.78125	0.390625	0.195312	0.0976562	0.0488281	0.0244141	0
	Reader Serial Number:	1910086
	Reading Type	Reader
							Enzyme	CST1.1		CST1.2	CST1.3	CST1.4	SRS13.1	SRS13.2	SRS13.3	SRS13.4	Muc5Ac	Muc5Ac-3	Muc5Ac-13	Muc5Ac-3, 13
	Procedure Details					Reaction 1	WT (50 nM)	200 μM		Reaction 2	Reaction 3	Reaction 4	Reaction 5	Reaction 6	Reaction 7	Reaction 8	Reaction 9	Reaction 10	Reaction 11	Reaction 12
	Plate Type	96 WELL PLATE				Reaction 14	WT (50 nM)	0 μM
	Eject plate on completion					Reaction 15	WT (50 nM)	0 μM
	Read	Luminescence Endpoint				Reaction 16	WT (50 nM)	0 μM
		Full Plate
		Integration Time: 0:00.30 (MM:SS.ss)								Construct	MW (g/mol)	Dilution (uM)	[] in rxn (uM)	umols in rxn
		Filter Set 1								T. gondii-T3	63348.2	0.05	0.002	5e-08
		Emission: Full light
		Optics: Top, Gain: AutoScale
		Read Speed: Normal, Delay: 0 msec
		Extended Dynamic Range
		Read Height: (auto)
	Automatic gain values
	Gain(Lum)	221
	Results
	Actual Temperature:	26.9
			1	2	3	4	5	6	7	8	9	10	11	12		TgT3
		A	5536	50474	33295	141948	6429	364609	6707	223808	6056	407632	707957	983581	Lum
		B	5715	59464	33594	126540	6097	365991	8373	194214	7446	494405	806979	878196	Lum	4013
		C	4023	52249	30136	147637	5727	399714	6392	274890	6296	372666	928845	960004	Lum	5330
		D	305	4013	5330	4535	55	352	611	367	144	322	334	793	Lum	4535
		E	67	1581	1686	1112	1660	2123	1063	128	18	5	148	5	Lum	4626
		F	210515	115030	53310	1761	15916	8183	5142	2559	1019	1386	895	170	Lum
		G	183912	105236	54004	4866	14615	9818	3844	1931	1264	1043	1269	253	Lum
		H	195232	101294	52710	2948	14203	8280	5010	2305	1311	1193	1086	223	Lum
			210515	115030	53310	1761	15916	8183	5142	2559	1019	1386	895	170
			183912	105236	54004	4866	14615	9818	3844	1931	1264	1043	1269	253
			195232	101294	52710	2948	14203	8280	5010	2305	1311	1193	1086	223
			196553	107187	53341.3	3191.67	14911.3	8760.33	4665.33	2265	1198	1207.33	1083.33	215.333
			25	12.5	6.25	3.125	1.5625	0.78125	0.390625	0.195312	0.0976562	0.0488281	0.0244141	0
			196553	107187	53341.3	3191.67	14911.3	8760.33	4665.33	2265	1198	1207.33	1083.33	215.333

## Sheet: Fig.1c,S2a,S2b_replicate2
5000	4681	319	3765	0.0847278	30	0.00282426	5e-08	56485.2		CST1.1	CST1.2	CST1.3	CST1.4
4988	4681	307	3765	0.0815405	30	0.00271802	5e-08	54360.3		56485.2	1.00588e+07	4.06959e+06	2.85278e+07
5700	4681	1019	3765	0.270651	30	0.00902169	5e-08	180434		54360.3	9.64214e+06	3.39e+06	2.86863e+07
61488	4681	56807	3765	15.0882	30	0.502939	5e-08	1.00588e+07		180434	9.95237e+06	4.68243e+06	3.22672e+07
59135	4681	54454	3765	14.4632	30	0.482107	5e-08	9.64214e+06
60887	4681	56206	3765	14.9286	30	0.497618	5e-08	9.95237e+06		SRS13.1	SRS13.2	SRS13.3	SRS13.4
27664	4681	22983	3765	6.10438	30	0.203479	5e-08	4.06959e+06		57547.6	6.13746e+07	476317	4.74906e+07
23826	4681	19145	3765	5.08499	30	0.1695	5e-08	3.39e+06			7.15975e+07	660823	3.96781e+07
31125	4681	26444	3765	7.02364	30	0.234121	5e-08	4.68243e+06		33997.3	6.74153e+07	421602	4.47325e+07
165792	4681	161111	3765	42.7918	30	1.42639	5e-08	2.85278e+07
166687	4681	162006	3765	43.0295	30	1.43432	5e-08	2.86863e+07		Muc5Ac	Muc5Ac-3	Muc5Ac-13	Muc5Ac-3, 13
186910	4681	182229	3765	48.4008	30	1.61336	5e-08	3.22672e+07		218150	9.0264e+07	1.30831e+08	1.76394e+08
5006	4681	325	3765	0.0863214	30	0.00287738	5e-08	57547.6		81097.8	7.88345e+07	1.16183e+08	1.59549e+08
4551	4681	-130	3765	-0.0345286	30	-0.00115095	5e-08	-23019		298362	8.1995e+07	1.18929e+08	1.71737e+08
4873	4681	192	3765	0.050996	30	0.00169987	5e-08	33997.3
351294	4681	346613	3765	92.0619	30	3.06873	5e-08	6.13746e+07
409028	4681	404347	3765	107.396	30	3.57988	5e-08	7.15975e+07
385409	4681	380728	3765	101.123	30	3.37077	5e-08	6.74153e+07
7371	4681	2690	3765	0.714475	30	0.0238158	5e-08	476317
8413	4681	3732	3765	0.991235	30	0.0330412	5e-08	660823
7062	4681	2381	3765	0.632404	30	0.0210801	5e-08	421602
272884	4681	268203	3765	71.2359	30	2.37453	5e-08	4.74906e+07
228763	4681	224082	3765	59.5171	30	1.9839	5e-08	3.96781e+07
257308	4681	252627	3765	67.0988	30	2.23663	5e-08	4.47325e+07
5913	4681	1232	3765	0.327224	30	0.0109075	5e-08	218150
5139	4681	458	3765	0.121647	30	0.00405489	5e-08	81097.8
6366	4681	1685	3765	0.447543	30	0.0149181	5e-08	298362
514447	4681	509766	3765	135.396	30	4.5132	5e-08	9.0264e+07
449899	4681	445218	3765	118.252	30	3.94173	5e-08	7.88345e+07
467748	4681	463067	3765	122.993	30	4.09975	5e-08	8.1995e+07
743548	4681	738867	3765	196.246	30	6.54154	5e-08	1.30831e+08
660827	4681	656146	3765	174.275	30	5.80917	5e-08	1.16183e+08
676332	4681	671651	3765	178.393	30	5.94645	5e-08	1.18929e+08
1000865	4681	996184	3765	264.591	30	8.81969	5e-08	1.76394e+08
905736	4681	901055	3765	239.324	30	7.97747	5e-08	1.59549e+08
974566	4681	969885	3765	257.606	30	8.58685	5e-08	1.71737e+08
Software Version	3.11.19							1	2	3	4	5	6	7	8	9	10	11	12
							A	Reaction 1	Reaction 2	Reaction 3	Reaction 4	Reaction 5	Reaction 6	Reaction 7	Reaction 8	Reaction 9	Reaction 10	Reaction 11	Reaction 12
Experiment File Path:							B	Reaction 1	Reaction 2	Reaction 3	Reaction 4	Reaction 5	Reaction 6	Reaction 7	Reaction 8	Reaction 9	Reaction 10	Reaction 11	Reaction 12
Protocol File Path:	C:\Users\NIDCR-SBU\Desktop\Abbie\UDPGlo7.30.21.prt						C	Reaction 1	Reaction 2	Reaction 3	Reaction 4	Reaction 5	Reaction 6	Reaction 7	Reaction 8	Reaction 9	Reaction 10	Reaction 11	Reaction 12
Plate Number	Plate 1						D	Reaction 13	Reaction 14	Reaction 15
Date	2022-10-15						E	25	12.5	6.25	3.125	1.5625	0.78125	0.390625	0.195312	0.0976562	0.0488281	0.0244141	0
Time	16:04:02						F	25	12.5	6.25	3.125	1.5625	0.78125	0.390625	0.195312	0.0976562	0.0488281	0.0244141	0
Reader Type:	Synergy Neo2						G	25	12.5	6.25	3.125	1.5625	0.78125	0.390625	0.195312	0.0976562	0.0488281	0.0244141	0
Reader Serial Number:	1910086						H
Reading Type	Reader
Procedure Details							Enzyme	CST1.1		CST1.2	CST1.3	CST1.4	SRS13.1	SRS13.2	SRS13.3	SRS13.4	Muc5Ac	Muc5Ac-3	Muc5Ac-13	Muc5Ac-3, 13
Plate Type	96 WELL PLATE					Reaction 1	WT (50 nM)	200 μM		Reaction 2	Reaction 3	Reaction 4	Reaction 5	Reaction 6	Reaction 7	Reaction 8	Reaction 9	Reaction 10	Reaction 11	Reaction 12
Eject plate on completion						Reaction 13	WT (50 nM)	0 μM
Read	Luminescence Endpoint					Reaction 14	WT (50 nM)	0 μM		Construct	MW (g/mol)	Dilution (uM)	[] in rxn (uM)	umols in rxn
	Full Plate					Reaction 15	WT (50 nM)	0 μM		T. gondii-T3	63348.2	0.05	0.002	5e-08
	Integration Time: 0:00.30 (MM:SS.ss)
	Filter Set 1
	Emission: Full light
	Optics: Top, Gain: AutoScale
	Read Speed: Normal, Delay: 0 msec
	Extended Dynamic Range
	Read Height: (auto)
Automatic gain values
Gain(Lum)	198
Results
Actual Temperature:	27
		1	2	3	4	5	6	7	8	9	10	11	12		2328
	A	5000	61488	27664	165792	5006	351294	7371	272884	5913	514447	743548	1000865	Lum	5608
	B	4988	59135	23826	166687	4551	409028	8413	228763	5139	449899	660827	905736	Lum	6107
	C	5700	60887	31125	186910	4873	385409	7062	257308	6366	467748	676332	974566	Lum	4681
	D	2328	5608	6107	315	50	343	135	343	302	312	502	844	Lum
	E	89868	50073	25097	13783	7603	4818	468	1621	649	649	414	163	Lum
	F	92697	46132	24016	12760	6145	3879	963	1029	794	732	954	540	Lum
	G	93384	54972	24309	12655	6225	3323	972	2057	490	559	513	512	Lum
	H	278	12	7	96	97	5	44	78	174	88	25	86	Lum
		89868	50073	25097	13783	7603	4818	468	1621	649	649	414	163
		92697	46132	24016	12760	6145	3879	963	1029	794	732	954	540
		93384	54972	24309	12655	6225	3323	972	2057	490	559	513	512
		91983	50392.3	24474	13066	6657.67	4006.67	801	1569	644.333	646.667	627	405
		25	12.5	6.25	3.125	1.5625	0.78125	0.390625	0.195312	0.0976562	0.0488281	0.0244141	0
		91983	50392.3	24474	13066	6657.67	4006.67	801	1569	644.333	646.667	627	405

## Sheet: Fig.1c,S2a,S2b_replicate_Avg
Replicate1					Replicate2
CST1.2	CST1.3	CST1.4			CST1.1	CST1.2	CST1.3	CST1.4
3.8418e+06	2.4023e+06	1.15068e+07			56485.2	1.00588e+07	4.06959e+06	2.85278e+07
4.59511e+06	2.42735e+06	1.02157e+07			54360.3	9.64214e+06	3.39e+06	2.86863e+07
3.99053e+06	2.13759e+06	1.19835e+07			180434	9.95237e+06	4.68243e+06	3.22672e+07
					SRS13.1	SRS13.2	SRS13.3	SRS13.4
SRS13.2	SRS13.3	SRS13.4			57547.6	6.13746e+07	476317	4.74906e+07
3.01645e+07	174376	1.83662e+07			0	7.15975e+07	660823	3.96781e+07
3.02803e+07	313977	1.58864e+07			33997.3	6.74153e+07	421602	4.47325e+07
3.31061e+07	147981	2.26466e+07
					Muc5Ac	Muc5Ac-3	Muc5Ac-13	Muc5Ac-3, 13
					218150	9.0264e+07	1.30831e+08	1.76394e+08
Muc5Ac-3	Muc5Ac-13	Muc5Ac-3, 13			81097.8	7.88345e+07	1.16183e+08	1.59549e+08
3.37696e+07	5.89351e+07	8.20308e+07			298362	8.1995e+07	1.18929e+08	1.71737e+08
4.10406e+07	6.72325e+07	7.32001e+07
3.08396e+07	7.74442e+07	8.00551e+07
					Average
CST1.2	CST1.3	CST1.4		SRS13.1	SRS13.2	SRS13.3	SRS13.4		Muc5Ac	Muc5Ac-3	Muc5Ac-13	Muc5Ac-3, 13
6.95029e+06	3.23594e+06	2.00173e+07		104314	4.87899e+07	325346	2.90221e+07		209094	6.20168e+07	9.48829e+07	1.2079e+08
7.11862e+06	2.90867e+06	1.9451e+07		123261	5.09389e+07	367790	3.16885e+07		158699	5.99376e+07	9.30807e+07	1.24797e+08
6.97145e+06	3.41001e+06	2.21253e+07		63127.4	4.72403e+07	404402	3.36895e+07		179043	5.64173e+07	9.68138e+07	1.25896e+08

## Sheet: Fig.1b,d (Edman Degradation)
	Note files are originally in Lotus123 and formula do not transfer to Excel
	FIG 1b: Sequencer fractions of txgGalNAc-T3 Rxn on GPIIC 051622						FIG 1 d: TxgT3 Cst1.3 glycopeptides SEQ
	Reactions 5/16/22
	txgGalNAc-T3 Glycosylation Sites on GPIIC			X=G,A,V,L,P,N,E,D,R,K,H,F,Y,S				Reaction 8/10/23							Reaction 1/25/23
			Seq Run 2-GE txgT3 GPII 052522 FC 30 of 50ul 5hr RXN	Seq Run 3-GE txgT3 GPII 052622 FC 30 of 50ul ON RXN				Post Dowex G10s PPSQ SEQUENCED							Post Dowex G10s PPSQ SEQUENCED								3-H SUM
			txgT3 GPIIC 5 hr	txgT3 GPIIC ON				txgT3 Cst1.3 ON RXN							txgT3 Cst1.3 30min RXN								Final Plots
								3-GETXGT7 CST1.3B 082123							2-GE EX txgT3 Cst1.3 013123
			DPM (8.5-12 min)	DPM (8.5-12 min)
	blank	bkg	28	25			FC tube	Cycle		DPM	3H SUM	3H-GalNAc (2.25-3.25 min)	3H-S*/T* PTH (9.0-14.5 min)		FC tube	Cycle		DPM	SUM	3H-GalNAc (2.25-3.25 min)	3H-S*/T* PTH (9.0-14.5 min)		Cst1.3	30 min	ON
	0	B	68	25			0								0
	1	G	33	66			0								0								B	23	43
	2	A	28	44			1	0	B	20	43	20	23		1	0	B	19	23	19	4		T	30	56
	3	G	45	53			2	0		23					2	0		4					T	42	86
	4	A	46	79			3	1	T	31	56	31	25		3	1	T	11	30	11	19		T	45	69
	5	X	58	89			4	1		25					4	1		19					T	46	46
	6	X	53	123			5	2	T	44	86	44	42		5	2	T	21	42	21	21		K	56	78
	7	X	122	124			6	2		42					6	2		21					K	40	69
	8	X	301	485			7	3	T	44	69	44	25		7	3	T	9	45	9	36		P	105	75
	9	X	1997	2891			8	3		25					8	3		36					T	58	512
	10	T*	431	778			9	4	T	25	46	25	21		9	4	T	23	46	23	23		T	84	575
	11	X	169	404			10	4		21					10	4		23					T	111	636
	12	X	97	248			11	5	K	40	78	40	38		11	5	K	25	56	25	31		T	245	653
	13	X	90	206			12	5		38					12	5		31					T	289	592
	14	X	72	136			13	6	K	50	69	50	19		13	6	K	11	40	11	29		T	397	477
	15	X	83	112			14	6		19					14	6		29					T*	330	335
	16	A	75	83			15	7	P	44	75	44	31		15	7	P	49	105	49	56		K	115	247
	17	G	44	96			16	7		31					16	7		56					K		177
	18	A	41	101			17	8	T	161	512	161	351		17	8	T	31	58	31	27		P		127
	19	G	52	97			18	8		351					18	8		27
	total seq-bkg		3305	5740			19	9	T	180	575	180	395		19	9	T	48	84	48	36
	FGD filter		9030	15259			20	9		395					20	9		36
	HPLC content		Not Done	5500			21	10	T	213	636	213	423		21	10	T	45	111	45	66
	total DPM from Seq		12335	26499			22	10		423					22	10		66
	DPM loaded		30513	41228			23	11	T	229	653	229	424		23	11	T	104	245	104	141
	Frc DPM accounted		0.4	0.64			24	11		424					24	11		141
	DPM VIALS waste		12335	20999			25	12	T	184	592	184	408		25	12	T	113	289	113	176
	Total VIAL DPM waste		33334				26	12		408					26	12		176
							27	13	T	165	477	165	312		27	13	T	131	397	131	266
							28	13		312					28	13		266
							29	14	T*	100	335	100	235		29	14	T*	156	330	156	174
							30	14		235					30	14		174
							31	15	K	80	247	80	167		31	15	K	115	115	115	0
							32	15		167					32	15
							33	16	K	83	177	83	94		33	16	K		0	0	0
							34	16		94					34	16
							35	17	P	52	127	52	75		35	17	P
							36	17		75					36	17
							37	18		52	103	52	51
							38	18		51
							39	19			0	0	0
							40	19
							3H DPM

## Sheet: FigS2c,d,e,f,g,h,i,k (Edman Deg
	Note files are originally in Lotus123 and formula do not transfer to Excel
	FIG S2 c: TxgT3 Cst1.2 glycopeptide SEQ											FIG S2 d: TxgT3 Cst1.4 glycopeptide SEQ											FIGS2 f: TxgT3 MUC5AC 3 glycopeptide SEQ								FIGS2 g: TxgT3 MUC5AC 3 glycopeptide SEQ								FIG S2:h TxgT3 MUC5AC 13 glycopeptide SEQ ON								FIG S2:h TxgT3 MUC5AC 13 glycopeptide SEQ 90 min
	TxgT3 Cst1.2 glycopeptide 30 min											TxgT3 Cst1.4 glycopeptides.123												Reaction2/28/23								Reaction2/28/23							Reaction 8/10/23								Reaction 2/28/23
		Reaction 1/25/23											Reaction 1/25/23											Post Dowex G10s PPSQ SEQUENCED								Post Dowex G10s PPSQ SEQUENCED							Post Dowex G10s PPSQ SEQUENCED								Post Dowex G10s PPSQ SEQUENCED
		Post Dowex G10s PPSQ SEQUENCED X2											Post Dowex G10s PPSQ SEQUENCED											TxgT3 MUC5AC.3 90 min								TxgT3 MUC5AC.3-13 90 min							TxgT3 MUC5AC 13 ON RXN								TxgT3 MUC5AC 13 90 min RXN
	1-GE EX txgT3 Cst1.2 021423				2-GE EX txgT3 Cst1.2 021523							3-GE EX txgT3 Cst1.4 020923	txgT3 Cst1.4 PPSQ 2/9/23			2-GE EX txgT3 Cst1.4 021023								2-GE EX TGT3 MUC-3 051023								3-GE EX TGT3 MUC-3-13 051823							1-GE EX txgT3 ON MUC5AC-13								1-GE EX TGT3 MUC-13 051123
								combined	combined	combined									combined	combined	combined
	FC tube	DPM	SUM GalNAc & THR		FC tube	DPM	SUM GalNAc & THR	Cst1.2 SUM	3H-GalNAc	3H-T*PTH		FC tube		SUM GalNAc & THR		FC tube	DPM	SUM GalNAc & THR	Cst1.4 SUM	3H-GalNAc-1.4	3H-T*PTH- 1.4		FC tube	Cycle		DPM	SUM	3H-GalNAc (2.25-3.25 min)	3H-S*/T* PTH (9.0-14.5 min)		FC tube	Cycle		DPM	SUM	3H-GalNAc (2.25-3.25 min)	3H-S*/T* PTH (9.0-14.5 min)		FC tube	Cycle		Sum *x	SUM	3H-GalNAc (2.25-3.25 min)	3H-S*/T* PTH (9.0-14.5 min)		FC tube	Cycle
	1	26			1							9				9							0								0								0								0
	2	17	29		2	4	19	48	21			10	13	34		10	25	37	71	38			0								0								0					7 ml vials	25ml vials		0
	3	12			3	15				27		11	21			11	12				33		1	0	BK	17	36	17	19		1	0	BK	19	36	19	17		1	0	BK	81	54	12	42		1	0	BK
	4	104	417		4	176	566	983	280			12	35	110		12	15	71	181	50			2	0		19					2	0		17					2	0							2	0
	5	313			5	390				703		13	75			13	56				131		3	1	G	81	115	81	34		3	1	G	29	56	29	27		3	1	G	75	50	20	30		3	1	G
	6	288	637		6	540	1283	1920	828			14	148	467		14	49	238	705	197			4	1		34					4	1		27					4	1							4	1
	7	349			7	743				1092		15	319			15	189				508		5	2	T	536	2403	536	1867		5	2	T	356	1998	356	1642		5	2	T	88.5	59	15	44		5	2	T
	8	587	1112		8	1311	2539	3651	1898			16	353	897		16	110	496	1393	463			6	2		1867					6	2		1642					6	2							6	2
	9	525			9	1228				1753		17	544			17	386				930		7	3	T(*)	1066	1433	1066	367		7	3	T(*)	785	1220	785	435		7	3	T	61.5	41	23	18		7	3	T
	10	704	1027		10	1162	1768	2795	1866			18	436	684		18	231	443	1127	667			8	3		367					8	3		435					8	3							8	3
	11	323			11	606				929		19	248			19	212				460		9	4	P	994	1284	994	290		9	4	P	555	833	555	278		9	4	P	73.5	49	27	22		9	4	P
	12	738	982		12	918	1371	2353	1656			20	328	477		20	266	412	889	594			10	4		290					10	4		278					10	4							10	4
	13	244			13	453				697		21	149			21	146				295		11	5	S	836	1106	836	270		11	5	S	343	543	343	200		11	5	S	94.5	63	31	32		11	5	S
	14	594	805		14	698	895	1700	1292			22	196	347		22	113	229	576	309			12	5		270					12	5		200					12	5							12	5
	15	211			15	197				408		23	151			23	116				267		13	6	P	327	453	327	126		13	6	P	228	436	228	208		13	6	P	97.5	65	21	44		13	6	P
	16	423	566		16	362	517	1083	785			24	154	256		24	233	396	652	387			14	6		126					14	6		208					14	6							14	6
	17	143			17	155				298		25	102			25	163				265		15	7	V	172	249	172	77		15	7	V	182	361	182	179		15	7	V	82.5	55	27	28		15	7	V
	18	396	476		18	352	468	944	748			26	173	286		26	116	227	513	289			16	7		77					16	7		179					16	7							16	7
	19	80			19	116				196		27	113			27	111				224		17	8	P	123	184	123	61		17	8	P	119	269	119	150		17	8	P	112.5	75	31	44		17	8	P
	20	227	340		20	230	322	662	457			28	127	234		28	106	195	429	233			18	8		61					18	8		150					18	8							18	8
	21	113			21	92				205		29	107			29	89				196		19	9	T	94	151	94	57		19	9	T	100	228	100	128		19	9	T	910.5	607	111	496		19	9	T
	22	183	242		22	262	384	626	445			30	124	285		30	145	326	611	269			20	9		57					20	9		128					20	9							20	9
	23	59			23	122				181		31	161			31	181				342		21	10	T	61	109	61	48		21	10	T	115	283	115	168		21	10	T	1308	872	191	681		21	10	T
	24	180	242		24	85	130	372	265			32	160	424		32	129	473	897	289			22	10		48					22	10		168					22	10							22	10
	25	62			25	45				107		33	264			33	344				608		23	11	S	73	145	73	72		23	11	S	182	824	182	642		23	11	S	1914	1276	236	1040		23	11	S
	26	91	149		26	109	176	325	200			34	214	733		34	138	714	1447	352			24	11		72					24	11		642					24	11							24	11
	27	58			27	67				125		35	519			35	576				1095		25	12	T	56	127	56	71		25	12	T	269	1147	269	878		25	12	T	1776	1184	274	910		25	12	T
	28	60	103		28	79	120	223	139			36	279	851		36	192	974	1825	471			26	12		71					26	12		878					26	12							26	12
	29	43			29	41				84		37	572			37	782				1354		27	13	T(*)	30	63	30	33		27	13	T(*)	227	799	227	572		27	13	T*	1186.5	791	238	553		27	13	T*
	30	58	99		30	58	103	202	116			38	263	560		38	346	774	1334	609			28	13		33					28	13		572					28	13							28	13
	31	41			31	45				86		39	297			39	428				725		29	14	S	36	67	36	31		29	14	S	156	419	156	263		29	14	S	709.5	473	193	280		29	14	S
	32	36	84		32	56	82	166	92			40	209	469		40	239	488	957	448			30	14		31					30	14		263					30	14							30	14
	33	48			33	26				74		41	260			41	249				509		31	15	A	21	47	21	26		31	15	A	81	212	81	131		31	15	A	436.5	291	107	184		31	15	A
	34	43	77		34	45	86	163	88			42	146	264		42	186	294	558	332			32	15		26					32	15		131					32	15							32	15
	35	34			35	41				75		43	118			43	108				226		33	16	P	29	56	29	27		33	16	P	95	203	95	108		33	16	P	472.5	315	114	201		33	16	P
	36	33	47		36	20	44	91	53			44	87	173		44	122	198	371	209			34	16		27					34	16		108					34	16							34	16
	37	14			37	24				38		45	86			45	76				162
	38				38							46		0		46		0
	39				39							47				47
	40				40							48		0		48		0
	41				41							49				49
		2140				3022							7045				10296
	FIG S2e: EDMAN SEQ OF CST1.3 ON RXN
	SEQ RUN: 3-GE EX txgT7(3) ON CST1.3 082123
		T	T	T	T	K	K	P	T	T	T	T	T	T	T*	K	K	P
	Thr	7097270	6266617	4802182	3725369	582399	321668	0	0	0	0	0	0	0	0	0	0	0	0
	DTr	31571611	29041209	26248047	23215818	1967437	880771	607273	1835047	1662451	1655341	1570083	1173540	964666	851407	431323	424927	189416	151437
	dTh	6816068	6785450	6519579	6389005	660760	381451	5009164	3120746	1793367	1248285	1093136	879048	1251556	1582907	843615	987920	457595	512024
	Sum Thr	45484949	42093276	37569808	33330192	3210596	1583890	5616437	4955793	3455818	2903626	2663219	2052588	2216222	2434314	1274938	1412847	647011	663461
	T+	0	0	0	0	0	114057	406203	5883775	7000076	7264846	6883726	6070543	5141710	4002181	2462829	1713220	835963	601400
	T++	431524	449191	646181	557599	256238	348465	552102	11663090	13738903	15289927	15125887	12741248	8860662	6965116	4185651	2959959	1400186	983696
	GN	108659	102062	126617	120032	113498	136971	182686	3168841	3828105	3980142	3766000	3290824	2811361	2209418	1342634	966658	470703	349661
	Sum Thr*	540183	551253	772798	677631	369736	599493	1140991	20715706	24567084	26534915	25775613	22102615	16813733	13176715	7991114	5639837	2706852	1934757
	Lys	2671091	1407058	2548121	2720998	56619042	57640766	5967463	2435199	1513716	1139662	954602	725850	625535	544727	1525982	1483820	831850	534123
	Pro	691089	898539	971207	1179073	716116	648742	26667368	6103197	2033434	884085	647522	506078	964405	914335	652340	670264	409138	505501
	FIG S2k: EDMAN SEQ OF MUC5AC ON RXN
	SEQ RUN: 1-GE EX txgT3 ON MUC5AC-13 082823
		G	T	T	P	S	P	V	P	T	T	S	T	T*	S	A	P
	Gly	53201974	2973263	1160931	407007	333769	291804	250242	248143	447374	526875	464802	464927	481133	374134	280524	216592
	Thr	271578	14040097	11760483	1577813	198140	247272	126883	104050	0	0	0	0	0	0	0	0
	dTh	94493	9208005	9832872	1199379	1289144	2547639	2311475	3061723	2159713	637634	975396	839798	815031	661563	424143	537420
	DTr	325585	39883427	38394028	1818211	657296	369123	349343	313991	1287634	1589519	915365	1340309	1375496	895193	447124	289848
	sum Thr	691656	63131529	59987383	4595403	2144580	3164034	2787701	3479764	3447347	2227153	1890761	2180107	2190527	1556756	871267	827268
	T+	137233	0	0	0	0	0	0	124756	6161097	9229027	4766647	7093203	8254825	4959420	2500956	1250019
	T++	0	399125	404944	0	0	0	101427	246636	9865066	15965243	8595685	10938111	14918132	8226823	3864113	1933895
	GN	193188	144267	140073	142460	195588	138750	145149	110373	3368071	4973987	0	3785719	4636833	2592383	1260457	598592
	Sum T*	330421	543392	545017	142460	195588	138750	246576	481765	19394234	30168257	13362332	21817033	27809790	15778626	7625526	3782506
	DSr	0	0	0	0	10361825	138294	0	0	0	0	0	0	0	709621	301726	85757
	Ser	132372	0	0	160665	3560874	675574	0	0	235889	354151	520126	474213	473271	1759551	1275612	425448
	sum Ser	132372	0	0	160665	13922699	813868	0	0	235889	354151	520126	474213	473271	2469172	1577338	511205
	Ser+	80570	0	0	0	168067		0	155343	470535	959281	8279339	5199948	2844021	1942961	1166464	887266
	Ser++										165664	7842210	4569225	1926725	1052748	566345	318100
	GN											2583388
	sum Ser*	80570	0	0	0	168067	0	0	155343	470535	1124945	18704937	9769173	4770746	2995709	1732809	1205366
	Pro	178745	1010706	1324433	57206628	4989111	49051834	10032101	43708071	16540813	6452236	3036089	1883755	1431854	1321414	1280965	2071167
	Val	0	0	0	382338	1162673	1170406	57777473	17128055	4623654	1911087	1150315	930517	667461	896626	807563	688744
	Ala	583547	1314456	366975	1119073	905448	470238	380024	349265	368460	350942	307823	413105	454480	434296	6265944	3253538
	GN	193188	144267	140073	142460	195588	138750	145149	110373	3368071	4973987	2583388	3785719	4636833	2592383	1260457	598592
[truncated: 11 more columns]

## Sheet: FigS2j (Kinetics)
t			Note files are originally in Lotus123 and formula do not transfer to Excel
			FIG S2j: GRAPH PAD KINETIC DATA PLOT
					[Substrate]	T7-T*	T7-T*		T7-S*	T7-S*			T7-T*	T7-S*
					1400	0.217	0.251		0.206	0.217		kcat	Perfect fit	Perfect fit
					700	0.201	0.213		0.148	0.153		Best-fit values
					350	0.157	0.186		0.094	0.106		Et	0.044	0.044
					175	0.126	0.136		0.06	0.058		kcat	5.855	7.626
					88	0.089	0.102		0.034	0.033		Km	164.1	833.4
												Vmax	0.2576	0.3356
												95% CI (profile likelihood)
												kcat
												Km
												Goodness of Fit
												Degrees of Freedom	998	998
												R squared	1	1
												Sum of Squares	0	0
												Sy.x
												Constraints
												Et	Et = 0.044	Et = 0.044
												Number of points
												# of X values	1000	1000
												# Y values analyzed	1000	1000
			KINETIC REACTION 5/22/23
				T7 Glycopeptide Thr vs. Ser Kinetics
				txgT3-Kinetics 05-22-23 2mM GN-TFA (1/10)
								change only YELLOW cells
				Reaction date	2023-05-22										txgT3-Kinetics 05-22-23 2mM GN-TFA (1/10)
				Reaction:		4mM	2mM	1mM	0.5mM	0.25mM	Workup date	2023-05-22
				Time Start		30	25	20	15	10	0	0					Total counts disposed	2023-05-22
				Time Quench							Reaction date	45068				Vials	817366
											Reaction:
					number of peptides:	16					Time Start
					volume each reaction:	20	uL
					Estimated total rxn mix +25%	320	uL		Add to Master		Data Alalysis
					Master Mix Buffers vol:	67	from below		Mix						Q-Rx vol	uL Counted			Vol A+A2 counted
				Enzyme:	TxgGalNAc-T3 Nadine (0.9mg/mL)			uL TO USE	check off						220	22			998			corrected 2
					Vol Enzyme uL	10	uL	10		5	# (PEPTIDE)	[STOCK] mM	[FINAL] mM	nMoles PEPTIDE	Count DPM	Initial DPM GalNAc	DPM/ nMole UDP GalNAc	sample	Vol A+A2	Count A DPM			A Final DPM	Fraction DPM
					[stock Enyme]	1.4	uM				1A (T7_T*)	4	1.4	28	6431	64310	1608	1	998	43981			43981	0.75
					[final Enzyme]	0.044	uM				2A (T7_T*)	2	0.7	14	6484	64840	1621	2	998	46188			46188	0.78
					uMol Enzyme	5.6875e-07	uMol				3A (T7_T*)	1	0.35	7	6293	62930	1573	3	998	47801			47801	0.84
					H2O:	131	uL	131		1	4A (T7_T*)	0.5	0.175	3.5	5926	59260	1482	4	998	48262			48262	0.9
					Total Master Mix + ENZ volume+H2O	208	uL				5A (T7_T*)	0.25	0.0875	1.75	6110	61100	1528	5	998	50097			50097	0.9
					Master Enz Volume each:	13	uL	13		alaquot 2	1B (T7_S*)	4	1.4	28	6051	60510	1513	8	998	42926			42926	0.78
					N x Master Mix Volume each:	208	uL				2B (T7_S*)	2	0.7	14	6363	63630	1591	9	998	46355			46355	0.8
					excess Master Mix:	0	uL				3B (T7_S*)	1	0.35	7	6132	61320	1533	10	998	49244			49244	0.88
					volume peptide:	7	uL	7		alaquot 1	4B (T7_S*)	0.5	0.175	3.5	6093	60930	1523	11	998	51740			51740	0.93
					[stock peptide uM]	VARIABLE	uM				5B (T7_S*)	0.25	0.0875	1.75	6092	60920	1523	12	998	51831			51831	0.94
					[final peptide uM]	VARIABLE	uM				BLANK	0	0	0	5740	57400	1435	ERR	998	50799			50799	0.97
					Theory Total Vol Rxn:	320	uL				BLANK	0	0	0	5931	59310	1483	ERR	998	50953			50953	0.95
											BLANK	0	0	0	6283	62830	1571	ERR	998	51588			51588	0.9
											BLANK	0	0	0	6541	65410	1635	ERR	998	52025			52025	0.87
						STOCK [ ]	FINAL [ ]	uL TO USE	check off		BLANK	0	0	0	4734	47340	1184	ERR	998	39776			39776	0.92
					stock Sodium Cacosylate mM	1000	100	32		2					2596
					includes mercaptanol mM	50	1	0							93800					723566
					includes Triton X100 %	5	0.1	0
					stock MnCl2 mM	1000	10	3.2		3				AVG A	ERR	ERR	ERR					AVG A	ERR	ERR
					made from newly made cold 20mM and hot (10/2020)UDPGalNAc	20	2	32		4				AVG B	ERR	ERR	ERR					AVG B	ERR	ERR
				[final UDP-GalNAc in rxxn]		1.3
							Master Mix Buffers Total	67				Vol B counted			txgT3-Kinetics 05-22-23 2mM GN-TFA (1/10)
												700			corrected 2					nMole GalNAc Transferred		Percent Peptide Glyc		nMole GalNAc Transferred/min		uM GalNAc transferred/min (Rate)		umol GalNAc transferred/(umol enzyme * min) (kcat)		uM GalNAc transferred/(uM enzyme * min) (kcat)
					Targa C-18 spin-columns							Vol B	Count B DPM	B Final DPM	Fraction INIT DPM	Fra A+B DPM	Fraction DPM (B)/(B+A)	IINIT nMole GalNAc	INIT nMole Peptide	Fraction INIT DPM	Fraction DPM (B)/(B+A)	Fraction INIT DPM	Fraction DPM (B)/(B+A)	Fraction INIT DPM	Fraction DPM (B)/(B+A)	Fraction INIT DPM	Fraction DPM (B)/(B+A)	Fraction INIT DPM	Fraction DPM (B)/(B+A)	Fraction INIT DPM	Fraction DPM (B)/(B+A)
					ACN wash 300 uL		NOTE: SPIN SLOWLY				1A (T7_T*)	700	7420	7420	0.13	0.88	0.14	40	28	4.992	5.687	18.131	20.622	0.166	0.19	8.319	9.478	292.546	333.304	0.19	0.251
					1% TFA in H2O 3x200uL						2A (T7_T*)	700	5823	5823	0.1	0.88	0.11	40	14	3.871	4.394	28.225	31.988	0.155	0.176	7.743	8.787	272.269	309.006	0.177	0.213
											3A (T7_T*)	700	3642	3642	0.06	0.9	0.07	40	7	2.462	2.739	36.378	40.455	0.123	0.137	6.156	6.848	216.476	240.795	0.141	0.186
						vol added	net vol	TFA %			4A (T7_T*)	700	2220	2220	0.04	0.94	0.04	40	3.5	1.562	1.66	47.095	50.258	0.104	0.111	5.205	5.534	183.039	194.591	0.119	0.136
					Quench Reaction ul 250 mM EDTA	0	0	0			5A (T7_T*)	700	1147	1147	0.02	0.92	0.02	40	1.75	0.717	0.778	47.199	51.161	0.0717	0.0778	3.586	3.89	126.109	136.793	0.082	0.102
					0.5% TFA in H2O	200	220	0.91			1B (T7_S*)	700	6846	6846	0.12	0.9	0.14	40	28	4.893	5.415	17.779	19.65	0.163	0.18	8.155	9.024	286.769	317.344	0.186	0.217
					Count 22 ul	22	198	count 22uL			2B (T7_S*)	700	4197	4197	0.07	0.87	0.08	40	14	2.822	3.236	20.73	23.721	0.113	0.129	5.644	6.473	198.477	227.61	0.129	0.153
											3B (T7_S*)	700	2229	2229	0.04	0.92	0.04	40	7	1.515	1.639	22.849	24.745	0.0758	0.082	3.788	4.098	133.22	144.118	0.087	0.106
					load on column	198	198				4B (T7_S*)	700	1181	1181	0.02	0.96	0.02	40	3.5	0.766	0.794	24.367	25.504	0.0511	0.0529	2.554	2.646	89.796	93.036	0.058	0.058
					TUBE A-2x wash 0.1%TFA H2O:	2x200	400	0.1			5B (T7_S*)	700	542	542	0.01	0.95	0.01	40	1.75	0.283	0.297	22.369	23.655	0.0283	0.0297	1.414	1.483	49.709	52.156	0.032	0.033
					save wash and count X ul	300	598	count =all		TUBE A	BLANK	700	111	111	0	0.98	0	40	0	ERR	0
											BLANK	700	108	108	0	0.95	0	40	0	ERR	0
					TUBE B -2x wash 50:50 ACN:H2O:	2x200	400	0			BLANK	700	120	120	0	0.91	0	40	0	ERR	0
					SEPARATE TUBE-2x wash 100%ACN:	200/100	300	0			BLANK	700	129	129	0	0.88	0	40	0	ERR	0
					COMBINED WASH B count X ul	400	700	count = all		TUBE B	BLANK	700	117	117	0	0.93	0	40	0	ERR	0
													35832
													853198
			KINETIC REACTION 5/23/23
				T7 Glycopeptide Thr vs. Ser Kinetics
				txgT3-Kinetics 05-23-23 2mM GN-TFA (1/10)
								change only YELLOW cells
				Reaction date	2023-05-23										txgT3-Kinetics 05-23-23 2mM GN-TFA (1/10)
				Reaction:		4mM	2mM	1mM	0.5mM	0.25mM	Workup date	2023-05-23
				Time Start		30	25	20	15	10	0	0					Total counts disposed	2023-05-23
				Time Quench							Reaction date	45069				Vials	841913
											Reaction:
					number of peptides:	16					Time Start
					volume each reaction:	20	uL
					Estimated total rxn mix +25%	320	uL		Add to Master		Data Alalysis
					Master Mix Buffers vol:	67	from below		Mix						Q-Rx vol	uL Counted			Vol A+A2 counted
				Enzyme:	TxgGalNAc-T3 Nadine (0.9mg/mL)			uL TO USE	check off						220	22			998			corrected 2
					Vol Enzyme uL	10	uL	10		5	# (PEPTIDE)	[STOCK] mM	[FINAL] mM	nMoles PEPTIDE	Count DPM	Initial DPM GalNAc	DPM/ nMole UDP GalNAc	sample	Vol A+A2	Count A DPM			A Final DPM	Fraction DPM
					[stock Enyme]	1.4	uM				1A (T7_T*)	4	1.4	28	3646	36460	912	1	998	43046			43046	1.3
					[final Enzyme]	0.044	uM				2A (T7_T*)	2	0.7	14	5770	57700	1443	2	998	43428			43428	0.83
					uMol Enzyme	5.6875e-07	uMol				3A (T7_T*)	1	0.35	7	6285	62850	1571	3	998	50179			50179	0.88
					H2O:	131	uL	131		1	4A (T7_T*)	0.5	0.175	3.5	6293	62930	1573	4	998	51071			51071	0.89
					Total Master Mix + ENZ volume+H2O	208	uL				5A (T7_T*)	0.25	0.0875	1.75	6650	66500	1663	5	998	53303			53303	0.88
					Master Enz Volume each:	13	uL	13		alaquot 2	1B (T7_S*)	4	1.4	28	6461	64610	1615	8	998	46529			46529	0.79
					N x Master Mix Volume each:	208	uL				2B (T7_S*)	2	0.7	14	5393	53930	1348	9	998	47732			47732	0.97
					excess Master Mix:	0	uL				3B (T7_S*)	1	0.35	7	6538	65380	1635	10	998	50669			50669	0.85
					volume peptide:	7	uL	7		alaquot 1	4B (T7_S*)	0.5	0.175	3.5	6220	62200	1555	11	998	53151			53151	0.94
					[stock peptide uM]	VARIABLE	uM				5B (T7_S*)	0.25	0.0875	1.75	6645	66450	1661	12	998	53486			53486	0.89
					[final peptide uM]	VARIABLE	uM				BLANK	0	0	0	6134	61340	1534	ERR	998	50509			50509	0.91
					Theory Total Vol Rxn:	320	uL				BLANK	0	0	0	5988	59880	1497	ERR	998	50454			50454	0.93
											BLANK	0	0	0	6482	64820	1621	ERR	998	50329			50329	0.85
											BLANK	0	0	0	6396	63960	1599	ERR	998	52004			52004	0.89
						STOCK [ ]	FINAL [ ]	uL TO USE	check off		BLANK	0	0	0	6434	64340	1609	ERR	998	52092			52092	0.89
					stock Sodium Cacosylate mM	1000	100	32		2					2596
					includes mercaptanol mM	50	1	0							93931					747982
					includes Triton X100 %	5	0.1	0
					stock MnCl2 mM	1000	10	3.2		3				AVG A	ERR	ERR	ERR					AVG A	ERR	ERR
					made from newly made cold 20mM and hot (10/2020)UDPGalNAc	20	2	32		4				AVG B	ERR	ERR	ERR					AVG B	ERR	ERR
				[final UDP-GalNAc in rxxn]		1.3
							Master Mix Buffers Total	67				Vol B counted			txgT3-Kinetics 05-23-23 2mM GN-TFA (1/10)
												700			corrected 2					nMole GalNAc Transferred		Percent Peptide Glyc		nMole GalNAc Transferred/min		uM GalNAc transferred/min (Rate)		umol GalNAc transferred/(umol enzyme * min) (kcat)		uM GalNAc transferred/(uM enzyme * min) (kcat)
					Targa C-18 spin-columns							Vol B	Count B DPM	B Final DPM	Fraction INIT DPM	Fra A+B DPM	Fraction DPM (B)/(B+A)	IINIT nMole GalNAc	INIT nMole Peptide	Fraction INIT DPM	Fraction DPM (B)/(B+A)	Fraction INIT DPM	Fraction DPM (B)/(B+A)	Fraction INIT DPM	Fraction DPM (B)/(B+A)	Fraction INIT DPM	Fraction DPM (B)/(B+A)	Fraction INIT DPM	Fraction DPM (B)/(B+A)	Fraction INIT DPM	Fraction DPM (B)/(B+A)
					ACN wash 300 uL		NOTE: SPIN SLOWLY				1A (T7_T*)	700	8597	8597	0.26	1.56	0.17	40	28	10.31	6.588	37.053	23.781	0.344	0.22	17.184	10.979	604.268	386.089	0.393	0.251
					1% TFA in H2O 3x200uL						2A (T7_T*)	700	5898	5898	0.11	0.94	0.12	40	14	4.386	4.663	32.126	34.163	0.175	0.187	8.772	9.325	308.46	327.928	0.2	0.213
											3A (T7_T*)	700	4563	4563	0.08	0.96	0.08	40	7	3.12	3.248	45.635	47.631	0.156	0.162	7.801	8.119	274.327	285.516	0.178	0.186
						vol added	net vol	TFA %			4A (T7_T*)	700	2550	2550	0.04	0.94	0.05	40	3.5	1.676	1.783	50.941	54.35	0.112	0.119	5.588	5.945	196.49	209.04	0.128	0.136
					Quench Reaction ul 250 mM EDTA	0	0	0			5A (T7_T*)	700	1331	1331	0.02	0.9	0.02	40	1.75	0.805	0.89	50.324	55.685	0.0805	0.089	4.027	4.451	141.615	156.518	0.092	0.102
					0.5% TFA in H2O	200	220	0.91			1B (T7_S*)	700	7824	7824	0.13	0.93	0.14	40	28	5.264	5.687	19.029	20.564	0.175	0.19	8.773	9.478	308.493	333.29	0.201	0.217
					Count 22 ul	22	198	count 22uL			2B (T7_S*)	700	4515	4515	0.09	1.07	0.09	40	14	3.572	3.337	26.312	24.69	0.143	0.133	7.144	6.673	251.216	234.656	0.163	0.153
											3B (T7_S*)	700	2580	2580	0.04	0.9	0.05	40	7	1.662	1.852	24.804	27.687	0.0831	0.0926	4.156	4.629	146.138	162.78	0.095	0.106
					load on column	198	198				4B (T7_S*)	700	1203	1203	0.02	0.96	0.02	40	3.5	0.744	0.766	24.314	25.294	0.0496	0.0511	2.481	2.555	87.252	89.839	0.057	0.058
					TUBE A-2x wash 0.1%TFA H2O:	2x200	400	0.1			5B (T7_S*)	700	500	500	0.01	0.89	0.01	40	1.75	0.256	0.286	18.919	21.17	0.0256	0.0286	1.279	1.431	44.985	50.317	0.029	0.033
					save wash and count X ul	300	598	count =all		TUBE A	BLANK	700	90	90	0	0.91	0	40	0	ERR	0
											BLANK	700	152	152	0	0.93	0	40	0	ERR	0
					TUBE B -2x wash 50:50 ACN:H2O:	2x200	400	0			BLANK	700	109	109	0	0.86	0	40	0	ERR	0
					SEPARATE TUBE-2x wash 100%ACN:	200/100	300	0			BLANK	700	155	155	0	0.9	0	40	0	ERR	0
					COMBINED WASH B count X ul	400	700	count = all		TUBE B	BLANK	700	110	110	0	0.89	0	40	0	ERR	0
													40177
													882090

## Sheet: Fig.2d_replicate1
9663	2892	6771	35595	0.190223	15	0.0126816	1e-07	126816
10925	2892	8033	35595	0.225678	15	0.0150452	1e-07	150452			WT	H333A	S334A	E336A	E336Q	E336N	E554A
13991	2892	11099	35595	0.311813	15	0.0207876	1e-07	207876			126816	-23280.4	48087.3	4195.35	243.48	80142.3	0
1242	2485	-1243	35595	-0.0349206	15	-0.00232804	1e-07	-23280.4			150452	1367.23	34302.6	26876.4	0	22662.4	0
2558	2485	73	35595	0.00205085	15	0.000136723	1e-07	1367.23			207876	-4850.87	24825.6	17118.5	0	101288	0
2226	2485	-259	35595	-0.0072763	15	-0.000485087	1e-07	-4850.87
4516	1948.5	2567.5	35595	0.0721309	15	0.00480873	1e-07	48087.3
3780	1948.5	1831.5	35595	0.0514539	15	0.00343026	1e-07	34302.6
3274	1948.5	1325.5	35595	0.0372384	15	0.00248256	1e-07	24825.6
3398	3174	224	35595	0.00629302	15	0.000419535	1e-07	4195.35
4609	3174	1435	35595	0.0403147	15	0.00268764	1e-07	26876.4
4088	3174	914	35595	0.0256778	15	0.00171185	1e-07	17118.5
3871	3858	13	35595	0.00036522	15	2.4348e-05	1e-07	243.48
2931	3858	-927	35595	-0.026043	15	-0.0017362	1e-07	-17362
3065	3858	-793	35595	-0.0222784	15	-0.00148523	1e-07	-14852.3
6544	2265	4279	35595	0.120214	15	0.00801423	1e-07	80142.3
3475	2265	1210	35595	0.0339935	15	0.00226624	1e-07	22662.4
7673	2265	5408	35595	0.151931	15	0.0101288	1e-07	101288
3469	3858.5	-389.5	35595	-0.0109425	15	-0.000729503	1e-07	-7295.03
2262	3858.5	-1596.5	35595	-0.0448518	15	-0.00299012	1e-07	-29901.2
3444	3858.5	-414.5	35595	-0.0116449	15	-0.000776326	1e-07	-7763.26
Software Version	3.11.19						Enzyme	CST1.2				1	2	3	4	5	6	7	8	9	10	11	12
						Reaction 1	WT (100 nM)	200 μM			A	Reaction 1	Reaction 2	Reaction 3	Reaction 4	Reaction 5	Reaction 6	Reaction 7	Reaction 8	Reaction 9	Reaction 10	Reaction 11	Reaction 12
Experiment File Path:						Reaction 2	H333A (100 nM)	200 μM			B	Reaction 1	Reaction 2	Reaction 3	Reaction 4	Reaction 5	Reaction 6	Reaction 7	Reaction 8	Reaction 9	Reaction 10	Reaction 11	Reaction 12
Protocol File Path:	C:\Users\NIDCR-SBU\Desktop\Abbie\UDPGlo7.30.21.prt					Reaction 4	S333A (100 nM)	200 μM			C	Reaction 1	Reaction 2	Reaction 3	Reaction 4	Reaction 5	Reaction 6	Reaction 7	Reaction 8	Reaction 9	Reaction 22	Reaction 23	Reaction 24
Plate Number	Plate 1					Reaction 5	E336A (100 nM)	200 μM			D	Reaction 13	Reaction 14	Reaction 15	Reaction 16	Reaction 17	Reaction 18	Reaction 19	Reaction 20	Reaction 21	Reaction 22	Reaction 23	Reaction 24
Date	2024-01-16					Reaction 6	E336Q (100 nM)	200 μM			E	Reaction 13	Reaction 14	Reaction 15	Reaction 16	Reaction 17	Reaction 18	Reaction 19	Reaction 20	Reaction 21	Reaction 25	Reaction 26	Reaction 27
Time	16:18:53					Reaction 8	E336N (100 nM)	200 μM			F	Reaction 13	Reaction 14	Reaction 15	Reaction 16	Reaction 17	Reaction 18	Reaction 19	Reaction 20	Reaction 21	Reaction 25	Reaction 26	Reaction 27
Reader Type:	Synergy Neo2					Reaction 9	E554A (100 nM)	200 μM			G	25	12.5	6.25	3.125	1.5625	0.78125	0.390625	0.195312	0.0976562	0.0488281	0.0244141	0
Reader Serial Number:	1910086					Reaction 10	WT (100 nM)	0 μM			H	25	12.5	6.25	3.125	1.5625	0.78125	0.390625	0.195312	0.0976562	0.0488281	0.0244141	0
Reading Type	Reader					Reaction 11	H333A (100 nM)	0 μM
						Reaction 22	S334A (100 nM)	0 μM			Construct	MW (g/mol)	Dilution (uM)	[] in rxn (uM)	umols in rxn
Procedure Details						Reaction 23	E336A (100nM)	0 μM			T. gondii-T3	63348.2	0.1	0.004	1e-07
Plate Type	96 WELL PLATE					Reaction 24	E336Q (100 nM)	0 μM			H333A	63282.1	0.1	0.004	1e-07
Eject plate on completion						Reaction 26	E336N (100nM)	0 μM			S334A	63332.2	0.1	0.004	1e-07
Read	Luminescence Endpoint					Reaction 27	E554A (100 nM)	0 μM			E336A	63290.1	0.1	0.004	1e-07
	Full Plate										E336Q	63184	0.1	0.004	1e-07
	Integration Time: 0:00.30 (MM:SS.ss)										E336N	63334.2	0.1	0.004	1e-07
	Filter Set 1										E554A	63290.1	0.1	0.004	1e-07
	Emission: Full light
	Optics: Top, Gain: AutoScale
	Read Speed: Normal, Delay: 0 msec
	Extended Dynamic Range
	Read Height: (auto)
Automatic gain values
Gain(Lum)	235
Results
Actual Temperature:	26.9
		1	2	3	4	5	6	7	8	9	10	11	12
	A	9663	1242	1918	4516	3398	3871	2363	6544	3469	2558	1696	2067	Lum
	B	10925	2558	1391	3780	4609	2931	2049	3475	2262	3226	3274	2043	Lum
	C	13991	2226	1965	3274	4088	3065	3096	7673	3444	2046	3565	3841	Lum
	D	19050	1327	2138	6493	6269	3529	4750	2282	1756	1851	2783	3875	Lum
	E	20573	1654	3024	8350	4969	5718	3954	7664	3271	4536	1870	3363	Lum
	F	20949	3314	3562	8052	2475	5127	3402	6734	3354	3407	2660	4354	Lum
	G	1043741	476993	232402	117328	66071	29108	17001	9051	4620	4445	1951	1406	Lum
	H	751261	404846	192604	45645	60351	28727	16818	12005	3517	2544	2352	1557	Lum
															35595
																	WT	H333A	S334A	E336A	E336Q	E336N	E554A
		1043741	476993	232402	117328	66071	29108	17001	9051	4620	4445	1951	1406
		751261	404846	192604	45645	60351	28727	16818	12005	3517	2544	2352	1557				2558	1696	2046	3565	3841	1870	3363
		897501	440920	212503	81486.5	63211	28917.5	16909.5	10528	4068.5	3494.5	2151.5	1481.5				3226	3274	1851	2783	3875	2660	4354
																	2892	2485	1948.5	3174	3858	2265	3858.5
		25	12.5	6.25	3.125	1.56	0.78	0.39	0.2	0.1	0.05	0.025	0
		897501	440920	212503	81486.5	63211	28917.5	16909.5	10528	4068.5	3494.5	2151.5	1481.5

## Sheet: Fig.2d_replicate2
144675	12669	132006	35840	3.6832	15	0.245547	5.5e-07	446449
218458	12669	205789	35840	5.74188	15	0.382792	5.5e-07	695986		WT	H333A	S334A	E336A	E336Q	E336N	E554A
164046	12669	151377	35840	4.22369	15	0.281579	5.5e-07	511962		446449	0	24202.6	74503.6	21512.8	21530.4	0
3002	6672	-3670	35840	-0.1024	15	-0.00682664	9.25e-08	-73801.5		695986	0	28133	50752.2	17457.1	15515.5	0
4501	6672	-2171	35840	-0.0605748	15	-0.00403832	9.25e-08	-43657.5		511962	0	0	57123.1	41871.5	24920.4	0
4882	6672	-1790	35840	-0.0499442	15	-0.00332961	9.25e-08	-35995.8
6442	5290.5	1151.5	35840	0.0321289	15	0.00214193	8.85e-08	24202.6
6629	5290.5	1338.5	35840	0.0373465	15	0.00248977	8.85e-08	28133
4773	5290.5	-517.5	35840	-0.0144392	15	-0.000962612	8.85e-08	-10877
8990	2581.5	6408.5	35840	0.178809	15	0.0119206	1.6e-07	74503.6
6947	2581.5	4365.5	35840	0.121805	15	0.00812035	1.6e-07	50752.2
7495	2581.5	4913.5	35840	0.137095	15	0.00913969	1.6e-07	57123.1
11881	7584.5	4296.5	35840	0.11988	15	0.007992	3.715e-07	21512.8
11071	7584.5	3486.5	35840	0.0972796	15	0.00648531	3.715e-07	17457.1
15947	7584.5	8362.5	35840	0.233329	15	0.0155552	3.715e-07	41871.5
10047	7570	2477	35840	0.0691127	15	0.00460751	2.14e-07	21530.4
9355	7570	1785	35840	0.0498047	15	0.00332031	2.14e-07	15515.5
10437	7570	2867	35840	0.0799944	15	0.00533296	2.14e-07	24920.4
4285	6530	-2245	35840	-0.0626395	15	-0.00417597	1.23e-07	-33951
5681	6530	-849	35840	-0.0236886	15	-0.00157924	1.23e-07	-12839.4
6152	6530	-378	35840	-0.0105469	15	-0.000703125	1.23e-07	-5716.46
Software Version	3.11.19
								Enzyme	CST1.2				1	2	3	4	5	6	7	8	9	10	11	12
Experiment File Path:							Reaction 1	WT (541.5 nM)	200 μM			A	Reaction 1	Reaction 2	Reaction 3	Reaction 4	Reaction 5	Reaction 6	Reaction 7	Reaction 8	Reaction 9
Protocol File Path:	C:\Users\NIDCR-SBU\Desktop\Abbie\UDPGlo7.30.21.prt						Reaction 2	H333A(92.5 nM)	200 μM			B	Reaction 1	Reaction 2	Reaction 3	Reaction 4	Reaction 5	Reaction 6	Reaction 7	Reaction 8	Reaction 9
Plate Number	Plate 1						Reaction 4	S333A (88.5 nM)	200 μM			C	Reaction 1	Reaction 2	Reaction 3	Reaction 4	Reaction 5	Reaction 6	Reaction 7	Reaction 8	Reaction 9
Date	2024-01-17						Reaction 5	E336A (160 nM)	200 μM			D	Reaction 10	Reaction 11	Reaction 12	Reaction 13	Reaction 14	Reaction 15	Reaction 16	Reaction 17	Reaction 18
Time	12:26:07						Reaction 6	E336Q (371.5 nM)	200 μM			E	Reaction 10	Reaction 11	Reaction 12	Reaction 13	Reaction 14	Reaction 15	Reaction 16	Reaction 17	Reaction 18
Reader Type:	Synergy Neo2						Reaction 8	E336N (214 nM)	200 μM			F	25	12.5	6.25	3.125	1.5625	0.78125	0.390625	0.195312	0.0976562	0.0488281	0.0244141	0
Reader Serial Number:	1910086						Reaction 9	E554A (123 nM)	200 μM			G	25	12.5	6.25	3.125	1.5625	0.78125	0.390625	0.195312	0.0976562	0.0488281	0.0244141	0
Reading Type	Reader						Reaction 10	WT (541.5 nM)	0 μM			H	25	12.5	6.25	3.125	1.5625	0.78125	0.390625	0.195312	0.0976562	0.0488281	0.0244141	0
							Reaction 11	H333A(92.5 nM)	0 μM
Procedure Details							Reaction 13	S333A (88.5 nM)	0 μM			Construct	MW (g/mol)	Dilution (uM)	[] in rxn (uM)	umols in rxn
Plate Type	96 WELL PLATE						Reaction 14	E336A (160 nM)	0 μM			T. gondii-T3	63348.2	0.55415	0.022	5.5e-07
Eject plate on completion							Reaction 15	E336Q (371.5 nM)	0 μM			H333A	63282.1	0.0925	0.0037	9.25e-08
Read	Luminescence Endpoint						Reaction 17	E336N (214 nM)	0 μM			S334A	63332.2	0.0885	0.00354	8.85e-08
	Full Plate						Reaction 18	E554A (123 nM)	0 μM			E336A	63290.1	0.16	0.0064	1.6e-07
	Integration Time: 0:00.30 (MM:SS.ss)											E336Q	63184	0.3715	0.01486	3.715e-07
	Filter Set 1											E336N	63334.2	0.214	0.00856	2.14e-07
	Emission: Full light											E554A	63290.1	0.123	0.00492	1.23e-07
	Optics: Top, Gain: AutoScale
	Read Speed: Normal, Delay: 0 msec
	Extended Dynamic Range
	Read Height: (auto)
Automatic gain values
Gain(Lum)	244
Results
Actual Temperature:	26.8
		1	2	3	4	5	6	7	8	9	10	11	12
	A	144675	3002	3761	6442	8990	11881	5398	10047	4285	6	5	454	Lum
	B	218458	4501	2676	6629	6947	11071	5333	9355	5681	323	496	260	Lum
	C	164046	4882	4996	4773	7495	15947	4042	10437	6152	700	4	289	Lum
	D	13488	5598	6829	6778	3514	8258	3958	6864	7234	274	1831	88	Lum
	E	11850	7746	5718	3803	1649	6911	3114	8276	5826	269	712	26	Lum
	F	928932	523045	137193	146329	75132	41813	18465	12994	9484	5387	4177	1960	Lum
	G	935133	552766	233313	167822	90517	40733	22629	10923	6630	5157	2963	1794	Lum
	H	756318	397048	245385	108698	80079	30149	24493	13775	9339	4054	2328	2970	Lum
	928932	523045	137193	146329	75132	41813	18465	12994	9484	5387	4177	1960
	935133	552766	233313	167822	90517	40733	22629	10923	6630	5157	2963	1794
	756318	397048	245385	108698	80079	30149	24493	13775	9339	4054	2328	2970
	873461	490953	205297	140950	81909.3	37565	21862.3	12564	8484.33	4866	3156	2241.33
	25	12.5	6.25	3.125	1.56	0.78	0.39	0.2	0.1	0.05	0.025	0
	873461	490953	205297	140950	81909.3	37565	21862.3	12564	8484.33	4866	3156	2241.33
	WT	H333A	S334A	E336A	E336Q	E336N	E554A
	13488	5598	6778	3514	8258	6864	7234
	11850	7746	3803	1649	6911	8276	5826
	12669	6672	5290.5	2581.5	7584.5	7570	6530
	2165 nM	370	354	640	1486	856	492

## Sheet: Fig.2d_replicate3
129527	12533.5	116994	23613	4.95462	15	0.330308	5.5e-07	600560		WT	H333A	S334A	E336A	E336Q	E336N	E554A
134638	12533.5	122104	23613	5.17107	15	0.344738	5.5e-07	626796		600560	0	70742.1	43664.2	25014.5	31702.8	73233.7
176281	12533.5	163748	23613	6.93463	15	0.462309	5.5e-07	840562		626796	0	23655.1	0	2975.3	76044.5	42498.8
4240	6279.5	-2039.5	23613	-0.0863719	15	-0.00575813	9.25e-08	-62250		840562	31666.8	134801	697.003	22841	83459	0
6019	6279.5	-260.5	23613	-0.0110321	15	-0.000735471	9.25e-08	-7951.03
7317	6279.5	1037.5	23613	0.0439377	15	0.00292918	9.25e-08	31666.8
6857	4639.5	2217.5	23613	0.0939101	15	0.00626068	8.85e-08	70742.1
5381	4639.5	741.5	23613	0.0314022	15	0.00209348	8.85e-08	23655.1
8865	4639.5	4225.5	23613	0.178948	15	0.0119299	8.85e-08	134801
8794	6319.5	2474.5	23613	0.104794	15	0.00698626	1.6e-07	43664.2
4737	6319.5	-1582.5	23613	-0.0670182	15	-0.00446788	1.6e-07	-27924.2
6359	6319.5	39.5	23613	0.00167281	15	0.00011152	1.6e-07	697.003
9931	6639.5	3291.5	23613	0.139394	15	0.0092929	3.715e-07	25014.5
7031	6639.5	391.5	23613	0.0165799	15	0.00110532	3.715e-07	2975.3
9645	6639.5	3005.5	23613	0.127282	15	0.00848544	3.715e-07	22841
7319	4916	2403	23613	0.101766	15	0.0067844	2.14e-07	31702.8
10680	4916	5764	23613	0.244103	15	0.0162735	2.14e-07	76044.5
11242	4916	6326	23613	0.267903	15	0.0178602	2.14e-07	83459
9001	5810.5	3190.5	23613	0.135116	15	0.00900775	1.23e-07	73233.7
7662	5810.5	1851.5	23613	0.0784102	15	0.00522735	1.23e-07	42498.8
5086	5810.5	-724.5	23613	-0.0306823	15	-0.00204548	1.23e-07	-16629.9
									Enzyme	CST1.2				1	2	3	4	5	6	7	8	9	10	11	12
Software Version	3.11.19							Reaction 1	WT (541.5 nM)	200 μM			A	Reaction 1	Reaction 2	Reaction 3	Reaction 4	Reaction 5	Reaction 6	Reaction 7	Reaction 8	Reaction 9
								Reaction 2	H333A(92.5 nM)	200 μM			B	Reaction 1	Reaction 2	Reaction 3	Reaction 4	Reaction 5	Reaction 6	Reaction 7	Reaction 8	Reaction 9
Experiment File Path:								Reaction 4	S333A (88.5 nM)	200 μM			C	Reaction 1	Reaction 2	Reaction 3	Reaction 4	Reaction 5	Reaction 6	Reaction 7	Reaction 8	Reaction 9
Protocol File Path:	C:\Users\NIDCR-SBU\Desktop\Abbie\UDPGlo7.30.21.prt							Reaction 5	E336A (160 nM)	200 μM			D	Reaction 10	Reaction 11	Reaction 12	Reaction 13	Reaction 14	Reaction 15	Reaction 16	Reaction 17	Reaction 18
Plate Number	Plate 1							Reaction 6	E336Q (371.5 nM)	200 μM			E	Reaction 10	Reaction 11	Reaction 12	Reaction 13	Reaction 14	Reaction 15	Reaction 16	Reaction 17	Reaction 18
Date	2024-01-17							Reaction 8	E336N (214 nM)	200 μM			F	25	12.5	6.25	3.125	1.5625	0.78125	0.390625	0.195312	0.0976562	0.0488281	0.0244141	0
Time	12:44:50							Reaction 9	E554A (123 nM)	200 μM			G	25	12.5	6.25	3.125	1.5625	0.78125	0.390625	0.195312	0.0976562	0.0488281	0.0244141	0
Reader Type:	Synergy Neo2							Reaction 10	WT (541.5 nM)	0 μM			H	25	12.5	6.25	3.125	1.5625	0.78125	0.390625	0.195312	0.0976562	0.0488281	0.0244141	0
Reader Serial Number:	1910086							Reaction 11	H333A(92.5 nM)	0 μM
Reading Type	Reader							Reaction 13	S333A (88.5 nM)	0 μM
								Reaction 14	E336A (160 nM)	0 μM
Procedure Details								Reaction 15	E336Q (371.5 nM)	0 μM				WT	H333A	S334A	E336A	E336Q	E336N	E554A
Plate Type	96 WELL PLATE							Reaction 17	E336N (214 nM)	0 μM
Eject plate on completion								Reaction 18	E554A (123 nM)	0 μM				13497	7116	4713	7514	8901	5357	7188
Read	Luminescence Endpoint													11570	5443	4566	5125	4378	4475	4433
	Full Plate													12533.5	6279.5	4639.5	6319.5	6639.5	4916	5810.5
	Integration Time: 0:00.30 (MM:SS.ss)					Construct	MW (g/mol)	Dilution (uM)	[] in rxn (uM)	umols in rxn
	Filter Set 1					T. gondii-T3	63348.2	0.55415	0.022	5.5e-07
	Emission: Full light					H333A	63282.1	0.0925	0.0037	9.25e-08
	Optics: Top, Gain: AutoScale					S334A	63332.2	0.0885	0.00354	8.85e-08
	Read Speed: Normal, Delay: 0 msec					E336A	63290.1	0.16	0.0064	1.6e-07
	Extended Dynamic Range					E336Q	63184	0.3715	0.01486	3.715e-07
	Read Height: (auto)					E336N	63334.2	0.214	0.00856	2.14e-07
Automatic gain values						E554A	63290.1	0.123	0.00492	1.23e-07
Gain(Lum)	255
Results
Actual Temperature:	26.1
		1	2	3	4	5	6	7	8	9	10	11	12
	A	129527	4240	6336	6857	8794	9931	5845	7319	9001	782	2320	49	Lum
	B	134638	6019	2669	5381	4737	7031	2584	10680	7662	377	745	1108	Lum
	C	176281	7317	5597	8865	6359	9645	3767	11242	5086	1793	317	6	Lum
	D	13497	7116	6111	4713	7514	8901	2146	5357	7188	14	7	209	Lum
	E	11570	5443	3423	4566	5125	4378	8859	4475	4433	1662	682	535	Lum
	F	586859	430557	151887	115005	57817	23898	9179	6740	8654	4072	3725	2663	Lum		23613
	G	648497	397852	146354	69888	49548	22761	13128	3657	7051	3841	1315	2725	Lum
	H	368102	362497	162765	88345	48277	30453	13741	6240	7147	4055	2636	2765	Lum
		586859	430557	151887	115005	57817	23898	9179	6740	8654	4072	3725	2663
		648497	397852	146354	69888	49548	22761	13128	3657	7051	3841	1315	2725
		368102	362497	162765	88345	48277	30453	13741	6240	7147	4055	2636	2765
		534486	396969	153669	91079.3	51880.7	25704	12016	5545.67	7617.33	3989.33	2558.67	2717.67
		25	12.5	6.25	3.125	1.56	0.78	0.39	0.2	0.1	0.05	0.025	0
		534486	396969	153669	91079.3	51880.7	25704	12016	5545.67	7617.33	3989.33	2558.67	2717.67

## Sheet: Fig.2d_replicate_Avg
		WT	H333A	S334A	E336A	E336Q	E336N	E554A
Replicate1		600560	0	70742.1	43664.2	25014.5	31702.8	73233.7
		626796	0	23655.1	0	2975.3	76044.5	42498.8
		840562	31666.8	134801	697.003	22841	83459	0
Replicate2		446449	0	24202.6	74503.6	21512.8	21530.4	0
		695986	0	28133	50752.2	17457.1	15515.5	0
		511962	0	0	57123.1	41871.5	24920.4	0
		WT	H333A	S334A	E336A	E336Q	E336N	E554A
Replicate3		126816	0	48087.3	4195.35	243.48	80142.3	0
		150452	1367.23	34302.6	26876.4	0	22662.4	0
		207876	0	24825.6	17118.5	0	101288	0
		WT	H333A	S334A	E336A	E336Q	E336N	E554A
	Average	418295	1367.23	47677.3	40787.7	23263.7	44458.5	73233.7
		483199	31666.8	28696.9	38814.3	10216.2	38074.1	42498.8
		500992	0	79813.2	24979.5	32356.2	69889	0

[truncated: 35 more sheets: Fig.2f_replicate1, Fig.2f_replicate2, Fig.2f_replicate3, Fig.2f_replicate_Avg, Fig.4c_replicate1, Fig.4c_replicate2, Fig.4c_replicate_Avg, Fig.4e_replicate1, Fig.4e_replicate2, Fig.4e_replicate_Avg, Fig. 5 (Gels and Blots), Fig.S7a_replicate1, Fig.S7a_replicate2, Fig.S7a_replicate3, Fig.S7a_replicate_Avg, Fig.S7b_replicate1, Fig.S7b_replicate2, Fig.S7b_replicate3, Fig.S7b_replicate_Avg, Fig.S7c_replicate1 …]
